# Supplementary material for: Using four decades of FDA orphan drug designations to describe trends in rare disease drug development: substantial growth seen in development of drugs for rare oncologic, neurologic, and pediatric-onset diseases
Source: Orphanet J Rare Dis. 2021 Jun 9;16:265. doi: 10.1186/s13023-021-01901-6 (PMC8191002; doi:10.1186/s13023-021-01901-6)
Supplement: Supplementary file 1 — Additional file 1. Data Appendix. [file 13023_2021_1901_MOESM1_ESM.xlsx]

## Sheet: MASTER
Designation Date	Decade	Generic Name	Orphan Drug Designation	TX/PX/DX	Therapeutic Area	Broad Category	Product Type	Marketing Approval 1	Approved Labeled Ind 1	Marketing Approval 2	Approved Labeled Ind 2	Marketing Approval 3	Approved Labeled Ind 3	Marketing Approval 4	Approved Labeled Ind 4	Marketing Approval 5	Approved Labeled Ind 5	Marketing Approval 6	Approved Labeled Ind 6	Marketing Approval 7	Approved Labeled Ind 7	Marketing Approval 8	Approved Labeled Ind 8	Marketing Approval 9	Approved Labeled Ind 9	Marketing Approval 10	Approved Labeled Ind 10	Marketing Approval 11	Approved Labeled Ind 11
1983-11-10	1980's	Diaziquone	Treatment of primary brain malignancies (grade III and IV astrocytomas).	TX	Oncology	Oncology	Drug
1984-01-01	1980's	Alpha-1-Antitrypsin (Recombinant Dna Origin)	As supplementation therapy for alpha-1-antitrypsin deficiency in the ZZ phenotype population.	TX	Pulmonary	Pediatric-Onset	Biologic
1984-02-09	1980's	Altretamine	Treatment of advanced adenocarcinoma of the ovary.	TX	Oncology	Oncology	Drug	1990-12-26	Single agent palliative treatment of patients with persistent or recurrent ovarian cancer following first-line therapy with a cisplatin and/or alkylating agent based combination.
1984-02-28	1980's	Pentamidine Isethionate	Treatment of Pneumocystis carinii pneumonia.	TX	Infectious Diseases	Infectious Diseases	Drug	1984-10-16
1984-02-28	1980's	Levocarnitine	Treatment of genetic carnitine deficiency.	TX	Metabolism	Pediatric-Onset	Drug	1986-04-10
1984-03-08	1980's	Cromolyn Sodium	Treatment of mastocytosis.	TX	Hematology	Pediatric-Onset	Drug	1989-12-22
1984-03-13	1980's	Bacitracin	Treatment of antibiotic-associated pseudomembranous enterocolitis caused by toxins A and B elaborated by Clostridium difficile.	TX	Infectious Diseases	Infectious Diseases	Drug
1984-03-16	1980's	Hemin	Amelioration of recurrent attacks of acute intermittent porphyria (AIP) temporarily related to the menstrual cycle in susceptible women and similar symptoms which occur in other patients with AIP, porphyria variegata and hereditary coproporphyria.	TX	Metabolism	Adult-Onset	Biologic	1983-07-20
1984-03-22	1980's	Ethanolamine Oleate	Treatment of patients with esophageal varices that have recently bled, to prevent rebleeding.	PX/TX	Gastroenterology	Adult-Onset	Drug	1988-12-22
1984-03-22	1980's	Botulinum Toxin Type A	Treatment of strabismus and blepharospasms	TX	Ophthalmology	Pediatric-Onset	Biologic	1989-12-29	Treatment of strabismus associated with dystonia in adults (patients 12 years of age and above)	1989-12-30	Treatment of blepharospasm associated with dystonia in adults (patients 12 years of age and above)
1984-03-29	1980's	Epoprostenol	Replacement of heparin in patients requiring hemodialysis and who are at risk of hemmorrage	PX	Hematology	Adult-Onset	Drug
1984-05-09	1980's	Succimer	Treatment of lead poisoning in children.	TX	Pharmacology/Toxicology/Poisoning/Chelators	Emergency	Drug	1991-01-30
1984-05-29	1980's	Pegademase Bovine	For enzyme replacement therapy for ADA deficiency in patients with severe combined immunodeficiency.	TX	Immunology	Pediatric-Onset	Biologic	1990-03-21
1984-05-30	1980's	Monooctanoin	For dissolution of cholesterol gallstones retained in the common bile duct.	TX	Gastroenterology	Adult-Onset	Drug	1985-10-31
1984-06-11	1980's	Clofazimine	Treatment of lepromatous leprosy, including dapsone-resistant lepromatous leprosy and lepromatous leprosy complicated by erythema nodosum leprosum.	TX	Infectious Diseases	Infectious Diseases	Drug	1986-12-15
1984-06-11	1980's	Viloxazine Hcl	Treatment of cataplexy and narcolepsy	TX	Neurology	Adult-Onset	Drug
1984-07-26	1980's	Levocarnitine	Treatment of primary and secondary carnitine deficiency of genetic origin.	TX	Metabolism	Pediatric-Onset	Drug	1992-12-16	Treatment of primary systemic carnitine deficiency. (approved 12/27/85) _x000D_ Treatment of secondary carnitine deficiency. (approved 12/16/92)
1984-08-01	1980's	Iodine 131 6B-Iodomethyl-19-Norcholesterol	For use in adrenal cortical imaging.	DX	Endocrinology	Adult-Onset	Drug
1984-09-21	1980's	Chenodiol	For patients with radiolucent stones in well opacifying gallbladders, in whom elective surgery would be undertaken except for the presence of increased surgical risk due to systemic disease or age	TX	Gastroenterology	Adult-Onset	Drug	1983-07-28
1984-10-17	1980's	Spiramycin	For symptomatic relief and parasitic cure of chronic cryptosporidiosis in patients with immunodeficiency.	TX	Infectious Diseases	Infectious Diseases	Drug
1984-10-17	1980's	Quinacrine Hydrochloride	For prevention of recurrence of pneumothorax in patients at high risk of recurrence.	PX	Pulmonary	Adult-Onset	Drug
1984-10-26	1980's	Cyproterone Acetate	Treatment of severe hirsutism.	TX	Endocrinology	Adult-Onset	Drug
1984-10-29	1980's	Epoprostenol	Replacement of heparin in patients requiring hemodialysis and who are at increased risk of hemorrhage.	PX	Hematology	Adult-Onset	Drug
1984-10-29	1980's	Pentamidine Isethionate	Treatment of Pneumocystis carinii pneumonia.	TX	Infectious Diseases	Infectious Diseases	Drug
1984-11-01	1980's	Potassium Citrate	1. Prevention of calcium renal stones in patients with hypocitraturia 2. For avoidance of the complication of calcium stone formation in patients with uric lithiasis.	PX	Metabolism	Adult-Onset	Drug	1985-08-07	Prevention of recurring calcium conating stines associated with a deficiency in the urine.
1984-11-01	1980's	Potassium Citrate	Prevention of uric acid nephrolithiasis.	PX	Nephrology/Urology	Adult-Onset	Drug	1985-08-30
1984-11-01	1980's	L-5 Hydroxytrytophan	Treatment of postanoxic intention myoclonus.	TX	Neurology	Adult-Onset	Drug
1984-11-01	1980's	Teniposide	Treatment of refractory childhood acute lymphocytic leukemia.	TX	Oncology	Oncology	Drug	1992-07-14	Induction therapy in patients with refractory childhood acute lymphoblastic leukemia when used in combination with other approved anticancer agents.
1984-11-01	1980's	Digoxin Immune Fab (Ovine)	Treatment of potentially life threatening digitalis intoxication in patients who are refractory to management by conventional therapy.	TX	Pharmacology/Toxicology/Poisoning/Chelators	Emergency	Biologic	1986-04-22
1984-11-01	1980's	Urogastrone	For acceleration of corneal epithelial regeneration and healing of stromal incisions from corneal transplant surgery.	TX	Transplant	Transplant	Biologic
1984-11-07	1980's	Selegiline Hcl	As an adjuvant to levodopa and carbidopa treatment of idiopathic Parkinson's disease (paralysis agitans), postencephalitic Parkinsonism, and symptomatic Parkinsonism.	TX	Neurology	Adult-Onset	Drug	1989-06-05
1984-11-14	1980's	Iobenguane Sulfate I 131	For use as a diagnostic adjunct in patients with pheochromocytoma.	DX	Oncology	Oncology	Drug	1994-03-25	Adjunctive diagnostic agent in the localization of primary or metastatic pheochromocytomas.
1984-11-14	1980's	Antimelanoma Antibody Xmmme-001-Dtpa 111 Indium	Diagnostic use in imaging systemic and nodal melanoma metastasis.	DX	Oncology	Oncology	Biologic
1984-11-14	1980's	Antimelanoma Antibody Xmmme-001-Rta	Treatment of stage III melanoma not amenable to surgical resection.	TX	Oncology	Oncology	Biologic
1984-11-26	1980's	Antithrombin Iii (Human)	For replacement therapy in congenital deficiency of AT-III for prevention and treatment of thrombosis and pulmonary emboli.	TX	Hematology	Pediatric-Onset	Biologic	1991-12-30
1984-12-07	1980's	Amsacrine	Treatment of acute adult leukemia.	TX	Oncology	Oncology	Drug
1984-12-07	1980's	Alpha1-Proteinase Inhibitor (Human)	For replacement therapy in the alpha-1-proteinase inhibitor congenital deficiency state.	TX	Pulmonary	Pediatric-Onset	Biologic	1987-12-02	For chronic replacement therapy of individuals having congenital deficiency of alpha1- proteinase inhibitor with clinically demonstrable panacinar emphysema.
1984-12-18	1980's	Sodium Monomercaptoundecahydro-Closo-Dodecaborate	For use in conjunction with a thermal or epithermal neutron beam in boron nuclear capture therapy of glioblastoma multiforme.	TX	Oncology	Oncology	Drug
1984-12-24	1980's	Trientine Hcl	Treatment of patients with Wilson's disease who are intolerant, or inadequately responsive to penicillamine.	TX	Metabolism	Pediatric-Onset	Drug	1985-11-08
1985-01-10	1980's	Protirelin Injection	Treatment of amyotrophic lateral sclerosis.	TX	Neurology	Adult-Onset	Drug
1985-01-15	1980's	Flumecinol	Treatment of hyperbilirubinemia in newborn infants unresponsive to phototherapy.	TX	Gastroenterology	Pediatric-Onset	Drug
1985-01-16	1980's	Factor Xiii Concentrate (Human)	Treatment of congenital factor XIII deficiency	TX	Hematology	Pediatric-Onset	Biologic	2011-02-17	For the routine prophylactic treatment of congenital factor XIII deficiency	2013-01-24	Indicated for routine prophylactic treatment and peri-operative management of surgical bleeding in adult and pediatric patients with congenital FXIII deficiency.
1985-01-16	1980's	Physostigmine Salicylatephysostigmine Salicylate	Treatment of Friedreich's and other inherited ataxias.	TX	Neurology	Pediatric-Onset	Drug
1985-01-22	1980's	Gamma-Hydroxybutyric Acid	Treatment of narcolepsy and the auxiliary symptoms of cataplexy, sleep paralysis, hypnagogic hallucinations, and automatic behavior.	TX	Neurology	Adult-Onset	Drug
1985-01-24	1980's	Levomethadyl Acetate Hydrochloride	Treatment of heroin addicts suitable for maintenance on opiate agonists.	TX	Neurology	Adult-Onset	Drug	1993-07-09	For the management of opiate dependence.
1985-01-25	1980's	Erwinia L-Asparaginase	For use as an alternative to E. coli asparaginase in those situations where repeat courses of asparaginase therapy for acute lymphoblastic leukemia are required or where allergic reactions force the discontinuance of the E. coli preparation.	TX	Oncology	Oncology	Biologic
1985-02-08	1980's	Antithrombin Iii (Human)	For the treatment of patients with hereditary antithrombin III deficiency in connection with surgical or obstetrical procedures or when they suffer from thromboembolism.	TX	Hematology	Pediatric-Onset	Biologic	1989-12-13
1985-02-21	1980's	Antipyrine Test	For use as an index of hepatic drug-metabolizing capacity.	DX	Gastroenterology	Adult-Onset	Drug
1985-03-06	1980's	Epidermal Growth Factor (Human)	For promotion of cutaneous wound healing in extreme burn treatment protocols.	TX	Dermatology	Emergency	Biologic
1985-03-06	1980's	Superoxide Dismutase (Human)	For protection of donor organ tissue from damage or injury mediated by oxygen-derived free radicals that are generated during the necessary periods of ischemia (hypoxia, anoxia), and especially reperfusion, associated with the operative procedure.	PX	Transplant	Transplant	Biologic
1985-03-11	1980's	Alglucerase Injection	For replacement therapy in patients with Gaucher's disease type I.	TX	Metabolism	Pediatric-Onset	Biologic	1991-04-05	Long-term enzyme replacement therapy for children, adolescents and adult patients with a confirmed diagnosis of Type I Gaucher disease who_x000D_ exhibit signs and symptoms that are severe enough to result in one or more of the following conditions:_x000D_ a) moderate-to-severe anemia;_x000D_ b) thrombocytopenia with bleeding tendency;_x000D_ c) bone disease;_x000D_ d) significant hepatomegaly or…
1985-03-11	1980's	Naltrexone Hcl	For blockade of the pharmacological effects of exogenously administered opioids as an adjunct to the maintenance of the opioid-free state in detoxified formerly opioid-dependent individuals.	TX	Neurology	Adult-Onset	Drug	1984-11-30
1985-03-11	1980's	Digoxin Immune Fab(Ovine)	Treatment of life-threatening acute cardiac glycoside intoxication manifested by conduction disorders, ectopic ventricular activity and (in some cases) hyperkalemia.	TX	Pharmacology/Toxicology/Poisoning/Chelators	Emergency	Biologic
1985-03-19	1980's	Oxymorphone	For relief of severe intractable pain in narcotic-tolerant patients.	TX	Neurology	Adult-Onset	Drug
1985-04-15	1980's	Tretinoin	Treatment of squamous metaplasia of the ocular surface epithelia (conjunctiva and/or cornea) with mucous deficiency and keratinization.	TX	Ophthalmology	Adult-Onset	Drug
1985-06-07	1980's	Gancyclovir	Treatment of severe human cytomegalovirus infections in specific immunosuppressed patient populations.	TX	Infectious Diseases	Infectious Diseases	Drug
1985-06-07	1980's	Calfactant	Treatment and prevention of respiratory failure due to pulmonary surfactant deficiency in preterm infants.	PX/TX	Pulmonary	Pediatric-Onset	Biologic	1998-07-01	Treatment and prevention of respiratory failure due to pulmonary surfactant deficiency in preterm infants.
1985-06-11	1980's	Anagrelide	Treatment of polycythemia vera.	TX	Oncology	Oncology	Drug
1985-06-17	1980's	Prednimustine	Treatment of malignant non-Hodgkin's lymphomas.	TX	Oncology	Oncology	Drug
1985-06-21	1980's	Midodrine Hcl	Treatment of patients with symptomatic orthostatic hypotension.	TX	Vascular	Adult-Onset	Drug	1996-09-06	Treatment of symptomatic orthostatic hypotension.
1985-07-02	1980's	Antithrombin Iii (Human) Concentrate Iv	For prophylaxis and treatment of thromboembolic episodes in patients with genetic AT-III deficiency.	TX	Hematology	Pediatric-Onset	Biologic
1985-07-05	1980's	Defibrotide	Treatment of thrombotic thrombocytopenic purpura.	TX	Hematology	Adult-Onset	Drug
1985-07-17	1980's	Zidovudine	Treatment of AIDS	TX	Infectious Diseases	Infectious Diseases	Drug	1987-03-19	Management of certain adult patients with symptomatic HIV infection (AIDS and advanced ARC) who have a history of cytologically confirmed Pneumocytis carinii pneumonia (PCP) or an absolute CD4 (T4 helper/induccer) lymphocyte count of less than 200/mm in the peripheral blood before therapy is begun
1985-07-17	1980's	Ammonium 21-Tungsto-9-Antimoniate	Treatment of acquired immunodeficiency syndrome.	TX	Infectious Diseases	Infectious Diseases	Drug
1985-07-24	1980's	Cromolyn Sodium 4% Ophthalmic Solution	Treatment of vernal keratoconjunctivitis.	TX	Ophthalmology	Pediatric-Onset	Drug	1984-10-03
1985-07-25	1980's	Trimetrexate Glucuronate	Treatment of pancreatic adenocarcinoma.	TX	Oncology	Oncology	Drug
1985-08-07	1980's	Pentosan Polysulfate Sodium	Treatment of interstitial cystitis.	TX	Nephrology/Urology	Adult-Onset	Drug	1996-09-26	Relief of bladder pain or discomfort associated with interstitial cystitis.
1985-08-07	1980's	Ifosfamide	Treatment of soft tissue and bone sarcomas	TX	Oncology	Oncology	Drug
1985-08-28	1980's	Pentastarch	As an adjunct in leukapheresis to improve the harvesting and increase the yield of leukocytes by centrifugal means.	TX	Oncology	Oncology	Drug	1987-05-19
1985-09-12	1980's	Rifampin, Isoniazid, Pyrazinamide	For the short-course treatment of tuberculosis.	TX	Infectious Diseases	Infectious Diseases	Drug	1994-05-31	Short-course treatment of tuberculosis.
1985-09-25	1980's	Epoprostenol	Treatment of primary pulmonary hypertension.	TX	Vascular	Adult-Onset	Drug	1995-09-20	Long-term intravenous treatment of primary pulmonary hypertension in NYHA Class III and Class IV patients.
1985-10-04	1980's	Hydroxycobalamin/Sodium Thiosulfate	Treatment of severe acute cyanide poisoning.	TX	Pharmacology/Toxicology/Poisoning/Chelators	Emergency	Drug
1985-10-21	1980's	Methotrexate Sodium	Treatment of osteogenic sarcoma.	TX	Oncology	Oncology	Drug	1988-04-07	For the use of high dose methotrexate with leucovorin rescue in patients with non-metastatic osteosarcoma who have undergone surgical resection or amputation for the primary tumor.
1985-10-31	1980's	Ganciclovir Sodium	Treatment of cytomegalovirus retinitis in immunocompromised patients with AIDS.	TX	Infectious Diseases	Infectious Diseases	Drug	1989-06-23
1985-11-04	1980's	Monoclonal Antiendotoxin Antibody Xmmen-0E5	Treatment of patients with gram-negative sepsis which has progressed to shock.	TX	Infectious Diseases	Infectious Diseases	Biologic
1985-11-06	1980's	Zinc Acetate	Treatment of Wilson's disease.	TX	Metabolism	Pediatric-Onset	Drug	1997-01-28	For maintenance treatment of patients with Wilson's disease who have been initially treated with a chelating agent.
1985-11-14	1980's	Mesna	For use as a prophylactic agent in reducing the incidence of ifosfamide-induced hemorrhagic cystitis.	PX	Oncology	Oncology	Drug	1988-12-30
1985-12-03	1980's	Tranexamic Acid	For use in patients with congenital coagulopathies undergoing surgical procedures, e.g. dental extractions	PX	Hematology	Pediatric-Onset	Drug	1986-12-30	Treatment of patients with hemophilia for short term use (2 to 8 days) before and after tooth extraction to reduce or prevent hemorrhage abd reduce the need for replacement therapy
1985-12-04	1980's	Allopurinol Riboside	1. Treatment of Chagas' disease 2. Treatment of cutaneous and visceral leishmaniasis	TX	Infectious Diseases	Infectious Diseases	Drug
1985-12-09	1980's	Somatrem For Injection	1. Long-term treatment of children who have growth failure due to a lack of adequate endogenous growth hormone secretion (prevalence 15,000) 2. Treatment of short stature associated with Turner's syndrome (prevalence 8000).	TX	Endocrinology	Pediatric-Onset	Biologic	1985-10-17
1985-12-09	1980's	Rifampin	For antituberculosis treatment where use of the oral form of the drug is not feasible.	TX	Infectious Diseases	Infectious Diseases	Drug	1989-05-25
1985-12-09	1980's	Colchicine	For arresting the progression of neurologic disability caused by chronic progressive multiple sclerosis.	TX	Neurology	Adult-Onset	Drug
1986-01-02	1980's	Antithrombin Iii Human	Preventing or arresting episodes of thrombosis in patients with congenital AT-III deficiency and/or to prevent the occurrence of thrombosis in patients with AT-III deficiency who have undergone trauma or who are about to undergo surgery or parturition.	PX	Hematology	Pediatric-Onset	Biologic
1986-01-06	1980's	Guanethidine Monosulfate	Treatment of moderate to severe reflex sympathetic dystrophy and causalgia.	TX	Neurology	Adult-Onset	Drug
1986-01-06	1980's	Flunarizine	Treatment of alternating hemiplegia.	TX	Neurology	Adult-Onset	Drug
1986-01-17	1980's	Tiopronin	Prevention of cystine nephrolithiasis in patients with homozygous cystinuria.	PX	Nephrology/Urology	Pediatric-Onset	Drug	1988-08-11	Indicated for the prevention of cystine (kidney) stone formation in patients with severe homozygous cystinuria with urinary cystine greater than 500 mg/day, who are resistant to treatment with conservative measures of high fluid intake, alkali and diet modification or who have adverse reactions to d-penicillamine.	2019-06-28	THIOLA EC is indicated, in combination with high fluid intake, alkali, and diet modification, for the prevention of cystine stone formation in adults and pediatric patients 20 kg and greater with severe homozygous cystinuria, who are not responsive to these measures alone.	2019-06-28	THIOLA is indicated, in combination with high fluid intake, alkali, and diet modification, for the prevention of cystine stone formation in adults and pediatric patients 20 kg and greater with severe homozygous cystinuria, who are not responsive to these measures alone.
1986-01-21	1980's	Benzoate And Phenylacetate	For adjunctive therapy in the prevention and treatment of hyperammonemia in patients with urea cycle enzymopathy due to carbamylphosphate synthetase, ornithine, transcarbamylase, or argininosuccinate synthetase deficiency.	TX	Metabolism	Pediatric-Onset	Drug	1987-12-23
1986-01-29	1980's	Anti Pan T Lymphocyte Monoclonal Antibody	1. For ex-vivo treatment to eliminate mature T cells from potential bone marrow grafts 2. For in-vivo treatment of bone marrow recipients to prevent graft rejection and graft versus host disease.	TX	Transplant	Transplant	Biologic
1986-02-05	1980's	Beractant	Treatment of neonatal respiratory distress syndrome	TX	Pulmonary	Pediatric-Onset	Biologic	1991-07-01	Treatment of ("rescue") of premature infants with RDS confirmed by x-ray and requiring mechanical ventilation	1991-07-02	Prevention of RDS (hyaline membrane disease) in premature infants less than 1250 grams birthweight or with evidence of surfactant deficiency
1986-02-14	1980's	Potassium Citrate And Citric Acid	For the dissolution and control of uric acid and cysteine calculi in the urinary tract.	PX	Nephrology/Urology	Adult-Onset	Drug
1986-03-06	1980's	Terlipressin	Treatment of bleeding esophageal varices.	TX	Gastroenterology	Adult-Onset	Drug
1986-03-21	1980's	Etidronate Disodium	Treatment of hypercalcemia of malignancy inadequately managed by dietary modification and/or oral hydration.	TX	Oncology	Oncology	Drug	1987-04-21
1986-04-03	1980's	Diethyldithiocarbamate	Treatment of AIDS.	TX	Infectious Diseases	Infectious Diseases	Drug
1986-04-10	1980's	Epoetin Alfa	Treatment of anemia associated with end stage renal disease.	TX	Hematology	Adult-Onset	Biologic	1989-06-01	Treatment of anemia associated with chronic renal failure, including patients on dialysis (end stage renal disesae) and patients not on dialysis
1986-04-18	1980's	Eflornithine Hcl	Treatment of Pneumocystis carinii pneumonia in AIDS patients.	TX	Infectious Diseases	Infectious Diseases	Drug
1986-04-23	1980's	Eflornithine Hcl	Treatment of Trypanosoma brucei gambiense infection (sleeping sickness).	TX	Infectious Diseases	Infectious Diseases	Drug	1990-11-28
1986-05-01	1980's	Cysteamine	Treatment of nephropathic cystinosis.	TX	Metabolism	Pediatric-Onset	Drug
1986-05-06	1980's	Monoclonal Antibodies (Murine Or Human) To B-Cell Lymphoma	Treatment of B-cell lymphoma.	TX	Oncology	Oncology	Biologic
1986-05-15	1980's	Trimetrexate Glucuronate	Treatment of Pneumocystis carinii pneumonia in AIDS patients.	TX	Infectious Diseases	Infectious Diseases	Drug	1993-12-17	Concurrent leucovorin administration as an alternative therapy for the treatment of moderate to severe PCP in immunocompromised patients who are intolerant of, or are refractory to, trimethoprim sulfamethoxazole.
1986-06-06	1980's	Dimethyl Sulfoxide	Treatment of cutaneous manifestations of scleroderma.	TX	Dermatology	Adult-Onset	Drug
1986-06-10	1980's	Sodium Tetradecyl Sulfate	Treatment of bleeding esophageal varices.	TX	Gastroenterology	Adult-Onset	Drug
1986-06-12	1980's	Somatropin For Injection	For the long-term treatment of children who have growth failure due to inadequate secretion of normal endogenous growth hormone.	TX	Endocrinology	Pediatric-Onset	Biologic	1987-03-08
1986-07-10	1980's	Disodium Silibinin Dihemisuccinate	Treatment of hepatic intoxication by Amanita phalloides (mushroom poisoning).	TX	Pharmacology/Toxicology/Poisoning/Chelators	Emergency	Drug
1986-07-14	1980's	Anagrelide	Treatment of thrombocytosis in chronic myelogenous leukemia.	TX	Oncology	Oncology	Drug
1986-07-30	1980's	Erwinia L-Asparaginase	Treatment of acute lymphocytic leukemia.	TX	Oncology	Oncology	Biologic	2011-11-18	Treatment of patients with acute lymphoblastic leukemia (ALL) who have developed hypersensitivity to E. coli-derived _x000D_ asparaginase._x000D_ _x000D_
1986-08-18	1980's	Chlorhexidine Gluconate Mouthrinse	For use in the amelioration of oral mucositis associated with cytoreductive therapy used in conditioning patients for bone marrow transplantation therapy.	TX	Transplant	Oncology	Drug
1986-08-20	1980's	Botulinum Toxin Type A	Treatment of cervical dystonia.	TX	Neurology	Adult-Onset	Biologic	2000-12-21	Treatment of cervical dystonia in adults to decrease the severity of abnormal head position and neck pain associated with cervical dystonia.
1986-08-25	1980's	Interferon Alfa-Nl	Treatment of AIDS related Kaposi's sarcoma.	TX	Oncology	Infectious Diseases	Biologic
1986-10-01	1980's	Nebacumab	Treatment of patients with gram-negative bacteremia which has progressed to endotoxin shock.	TX	Infectious Diseases	Infectious Diseases	Biologic
1986-11-24	1980's	Levocarnitine	Treatment of manifestations of carnitine deficiency in patients with end stage renal disease who require dialysis.	TX	Metabolism	Adult-Onset	Drug
1986-12-08	1980's	Mazindol	Treatment of Duchenne muscular dystrophy.	TX	Neurology	Pediatric-Onset	Drug
1986-12-08	1980's	Leucovorin	For use in combination with 5-fluorouracil for the treatment of metastatic colorectal cancer.	TX	Oncology	Oncology	Drug	1991-12-12	For use in combination with 5-fluorouracil to prolong survival in the palliative treatment of patients with advanced colorectal cancer.
1986-12-09	1980's	Zalcitabine	Treatment of AIDS.	TX	Infectious Diseases	Infectious Diseases	Drug
1987-01-09	1980's	Teriparatide	Diagnostic agent to assist in establishing the diagnosis in patients presenting with clinical and laboratory evidence of hypocalcemia due to either hypoparathyroidism or pseudohypoparathyroidism.	DX	Endocrinology	Adult-Onset	Biologic	1987-12-23
1987-01-20	1980's	Ifosfamide	Treatment of testicular cancer.	TX	Oncology	Oncology	Drug	1988-12-30	In combination with certain other approved antineoplastic agents, for third line chemotherapy in the treatment of germ cell testicular cancer.
1987-01-20	1980's	Calcitonin-Human For Injection	Treatment of symptomatic Paget's disease (osteitis deformans).	TX	Orthopedics	Adult-Onset	Drug	1986-10-31
1987-02-27	1980's	24,25 Dihydroxycholecalciferol	Treatment of uremic osteodystrophy.	TX	Endocrinology	Adult-Onset	Drug
1987-03-06	1980's	Somatropin	For use in the long-term treatment of children who have growth failure due to a lack of adequate endogenous growth hormone secretion.	TX	Endocrinology	Pediatric-Onset	Biologic	1985-10-17
1987-03-06	1980's	Somatropin (Rdna Origin)	Treatment of idiopathic or organic growth hormone deficiency in children with growth failure.	TX	Endocrinology	Pediatric-Onset	Biologic	1996-10-08	Long term treatment of children with growth failure due to inadequate secretion of endogenous growth hormone.
1987-03-06	1980's	Anti-Tap-72 Immunotoxin	Treatment of metastatic colorectal adenocarcinoma.	TX	Oncology	Oncology	Biologic
1987-03-25	1980's	Surfactant (Human) (Amniotic Fluid Derived)	Prevention and treatment of neonatal respiratory distress syndrome.	PX/TX	Pulmonary	Pediatric-Onset	Biologic
1987-04-12	1980's	Trisaccharides A And B	Treatment of moderate to severe clinical forms of hemolytic disease of the newborn arising from placental transfer of antibodies against blood group substances A and B.	TX	Hematology	Pediatric-Onset	Drug
1987-04-20	1980's	Trisaccharides A And B	For use in ABO-incompatible solid organ transplantation, including kidney, heart, liver and pancreas.	TX	Transplant	Transplant	Drug
1987-04-22	1980's	Gonadorelin Acetate	For induction of ovulation in women with hypothalamic amenorrhea due to a deficiency or absence in the quantity or pulse pattern of endogenous GnRH secretion.	TX	Endocrinology	Adult-Onset	Drug	1989-10-10
1987-06-02	1980's	Dalfampridine	Relief of symptoms of multiple sclerosis	TX	Neurology	Adult-Onset	Drug	2010-01-22	Treatment to improve walking in patients with multiple sclerosis
1987-06-02	1980's	Technetium Tc99M Anti-Melanoma Murine Monoclonal Antibody	For use in detecting, by imaging, metastases of malignant melanoma.	DX	Oncology	Oncology	Biologic
1987-06-22	1980's	Interferon Alfa-2B (Recombinant)	Treatment of metastatic renal cell carcinoma.	TX	Oncology	Oncology	Biologic
1987-06-22	1980's	Interferon Alfa-2B (Recombinant)	Treatment of chronic myelogenous leukemia.	TX	Oncology	Oncology	Biologic
1987-06-24	1980's	Interferon Alfa-2B (Recombinant)	Treatment of AIDS-related Kaposi's sarcoma.	TX	Oncology	Infectious Diseases	Biologic	1988-11-21	Treatment of selected patients with AIDS-related Kaposi's sarcoma.
1987-07-10	1980's	Somatropin (Rdna Origin) Injection	1. Treatment of growth failure in children due to inadequate growth hormone secretion 2. Treatment of short stature associated with Turner's syndrome	TX	Endocrinology	Pediatric-Onset	Biologic	2000-06-20	Long-term treatment of children who have growth failure due to inadequate secretion of endogenous growth hormone.
1987-07-13	1980's	Mitoxantrone Hcl	Treatment of acute myelogenous leukemia, also referred to as acute nonlymphocytic leukemia.	TX	Oncology	Oncology	Drug	1987-12-23
1987-07-21	1980's	2'-3'-Dideoxyadenosine	Treatment of aquired immunodeficiency syndrome.	TX	Infectious Diseases	Infectious Diseases	Drug
1987-07-22	1980's	Mefloquine Hcl	Treatment and prevention of chloroquine-resistant Falciparummalaria	PX/TX	Infectious Diseases	Infectious Diseases	Drug
1987-08-03	1980's	Trisaccharides A And B	Treatment of moderate to very severe clinical forms of transfusion reactions arising from ABO incompatible transfusions of blood, blood products, and blood derivatives.	TX	Hematology	Adult-Onset	Drug
1987-08-03	1980's	Cytomegalovirus Immune Globulin (Human)	Prevention or attenuation of primary cytomegalovirus disease in immunosuppressed recipients of organ transplants.	PX	Infectious Diseases	Transplant	Biologic	1998-12-04	#1) Attenuation of primary CMV disease associated with kidney transplant recipients who are seronegative for CMV and who receive a kidney from a CMV seropositve donor; #2) Prophylaxis of CMV disease associated transplantation of kidney (all other), lung, liver, pancreas and heart.
1987-08-03	1980's	Interferon Alfa-2B (Recombinant)	Treatment of ovarian carcinoma.	TX	Oncology	Oncology	Biologic
1987-08-03	1980's	5-Aza-2'-Deoxycytidine	Treatment of acute leukemia.	TX	Oncology	Oncology	Drug
1987-08-12	1980's	St1-Rta Immunotoxin (Sr 44163)	1. Prevention of acute graft versus host disease in allogenic bone marrow transplantation 2. Treatment of patients with B-chronic lymphocytic leukemia	PX	Transplant	Transplant	Biologic
1987-08-13	1980's	Acetylcysteine	Intravenous treatment of patients presenting with moderate to severe acetaminophen overdose.	TX	Pharmacology/Toxicology/Poisoning/Chelators	Emergency	Drug
1987-08-19	1980's	Erythropoietin (Recombinant Human)	Treatment of anemia associated with end stage renal disease.	TX	Hematology	Adult-Onset	Biologic
1987-08-27	1980's	Epoetin Alpha	Treatment of anemia associated with end stage renal disease.	TX	Hematology	Adult-Onset	Biologic
1987-08-27	1980's	Cd5-T Lymphocyte Immunotoxin	Treatment of graft versus host disease and/or rejection in patients who have received bone marrow transplants.	TX	Transplant	Transplant	Biologic
1987-09-01	1980's	Somatropin	Adjunct for the induction of ovulation in women with infertility due to hypogonadotropic hypogonadism or bilateral tubal occlusion or unexplained infertility, who are undergoing in vivo or in vitro fertilization procedures.	TX	Obstetrics and Gynecology	Adult-Onset	Biologic
1987-09-10	1980's	Pentostatin For Injection	Treatment of hairy cell leukemia	TX	Oncology	Oncology	Drug	1991-10-11	Single agent treatment for adult patients with alpha-interferon-refractory hairy cell leukemia.
1987-09-28	1980's	Benzylpenicillin, Benzylpenicilloic, Benzylpenilloic Acid	Assessing the risk of administrating penicillin when it is the preferred drug of choice in adult patients who have previously received penicillin and have a history of clinical sensitivity.	DX	Pharmacology/Toxicology/Poisoning/Chelators	Adult-Onset	Biologic
1987-10-02	1980's	Piracetam	Treatment of myoclonus.	TX	Neurology	Adult-Onset	Drug
1987-10-05	1980's	Pentamidine Isethionate (Inhalation)	Prevention of Pneumocystis carinii pneumonia in patients at high risk of developing this disease	PX	Infectious Diseases	Infectious Diseases	Drug
1987-10-05	1980's	Epidermal Growth Factor (Human)	For acceleration of corneal epithelial regeneration and the healing of stromal tissue in the condition of non-healing corneal defects.	TX	Ophthalmology	Adult-Onset	Biologic
1987-10-16	1980's	Interferon Alfa-Nl	Treatment of human papillomavirus in patients with severe resistant/recurrent respiratory (laryngeal) papillomatosis.	TX	Infectious Diseases	Infectious Diseases	Biologic
1987-10-22	1980's	Metronidazole (Topical)	Treatment of acne rosacea.	TX	Dermatology	Adult-Onset	Drug	1988-11-22
1987-10-22	1980's	Epoetin Beta	Treatment of anemia associated with end stage renal disease.	TX	Hematology	Adult-Onset	Biologic
1987-10-23	1980's	Substituted Benzaldehyde That Binds To The Oxy-Conformation Of Hb Between Amino Terminal Residues Of The Alpha-Subunits	Treatment of sickle cell disease.	TX	Hematology	Pediatric-Onset	Drug
1987-11-02	1980's	Iodine I 131 Lym-1 Monoclonal Antibody	Treatment of B-cell lymphoma.	TX	Oncology	Oncology	Biologic
1987-11-05	1980's	Deslorelin	Treatment of central precocious puberty.	TX	Endocrinology	Pediatric-Onset	Drug
1987-11-09	1980's	Ammonium Trichloro [Dioxoethylene-O,O') Tellurium (Iv)	Treatment of acquired immunodeficiency syndrome.	TX	Infectious Diseases	Infectious Diseases	Drug
1987-11-09	1980's	Glatiramer Acetate	Treatment of multiple sclerosis.	TX	Neurology	Adult-Onset	Biologic	1996-12-20	For reduction of the frequency of relapses in patients with relapsing-remitting multiple sclerosis.
1987-11-09	1980's	Allopurinol Sodium	Ex-vivo preservation of cadaveric kidneys for transplantation	PX	Transplant	Transplant	Drug
1987-11-10	1980's	Baclofen	Treatment of intractable spasticity caused by spinal cord injury, multiple sclerosis, and other spinal diseases (including spinal ischemia, spinal tumor, transverse myelitis, cervical spondylosis, and degenerative myelopathy).	TX	Neurology	Adult-Onset	Drug	1992-06-25	Management of severe spasticity of spinal cord origin in patients who are unresponsive to oral baclofen therapy or experience intolerable CNS side effects at effective doses.
1987-11-16	1980's	Thymoxamine Hcl	Reversal of phenylephrine-induced mydriasis in patients who have narrow anterior angles and are at risk of developing an acute attack of angle-closure glaucoma following mydriasis.	TX	Ophthalmology	Adult-Onset	Drug
1987-11-19	1980's	Erythropoietin (Human, Recombinant)	Treatment of anemia associated with end stage renal disease.	TX	Hematology	Adult-Onset	Biologic
1987-11-19	1980's	Dextran Sulfate Sodium	Treatment of aquired immunodeficiency syndrome.	TX	Infectious Diseases	Infectious Diseases	Drug
1987-11-24	1980's	Metronidazole (Topical)	Treatment of grade III and IV, anaerobically infected, decubitus ulcers.	TX	Infectious Diseases	Infectious Diseases	Drug
1987-11-25	1980's	Urofollitropin	For induction of ovulation in patients with polycystic ovarian disease who have an elevated LH/FSH ratio and who have failed to respond to adequate clomiphene citrate therapy.	TX	Endocrinology	Adult-Onset	Biologic	1986-09-18
1987-12-03	1980's	Gamma Hydroxybutyrate	Treatment of narcolepsy and the auxiliary symptoms of cataplexy, sleep paralysis, hypnagogic hallucinations and automatic behavior.	TX	Neurology	Adult-Onset	Drug
1987-12-14	1980's	Interferon Alfa-2A (Recombinant)	Treatment of AIDS related Kaposi's sarcoma.	TX	Oncology	Infectious Diseases	Biologic	1988-11-21
1987-12-14	1980's	Dantrolene Sodium	Treatment of the neuroleptic malignant syndrome.	TX	Pharmacology/Toxicology/Poisoning/Chelators	Adult-Onset	Drug
1987-12-16	1980's	Mesna	Inhibition of the urotoxic effects induced by oxazaphosphorine compounds such as cyclophosphamide.	TX	Pharmacology/Toxicology/Poisoning/Chelators	Adult-Onset	Drug
1988-01-12	1980's	Pentamidine Isethionate	Prevention of Pneumocystis carinii pneumonia in patients at high risk of developing this disease.	PX	Infectious Diseases	Infectious Diseases	Drug	1989-06-15
1988-01-13	1980's	Trimetrexate Glucuronate	Treatment of patients with advanced non-small cell carcinoma of the lung.	TX	Oncology	Oncology	Drug
1988-01-19	1980's	Ceramide Trihexosidase/Alpha-Galactosidase A	Treatment of Fabry's disease.	TX	Metabolism	Pediatric-Onset	Biologic	2003-04-24	For use in patients with Fabry disease to reduce globotriaosylceramide (GL-3) deposition in capillary endothelium of the kidney and certain other cell types
1988-01-27	1980's	Anagrelide	Treatment of essential thrombocythemia.	TX	Hematology	Adult-Onset	Drug	1997-03-14	Treatment of patients with essential thrombocythemia to reduce the elevated platelet count and the risk of thrombosis and to ameliorate associated symptoms.
1988-02-29	1980's	Levocabastine Hcl Ophthalmic Suspension 0.05%	Treatment of vernal keratoconjunctivitis.	TX	Ophthalmology	Pediatric-Onset	Drug
1988-03-10	1980's	Propamidine Isethionate 0.1% Ophthalmic Solution	Treatment of acanthamoeba keratitis.	TX	Infectious Diseases	Infectious Diseases	Drug
1988-03-10	1980's	Heme Arginate	Treatment of symptomatic stage of acute porphyria.	TX	Metabolism	Adult-Onset	Biologic
1988-04-04	1980's	Monoclonal Antibody 17-1A	Treatment of pancreatic cancer.	TX	Oncology	Oncology	Biologic
1988-04-13	1980's	Mefloquine Hcl	For use in the treatment of acute malaria due to Plasmodium falciparum and Plasmodium vivax, and for the prophylaxis of Plasmodium falciparum malaria which is resistant to_x000D_ other available drugs_x000D_	PX/TX	Infectious Diseases	Infectious Diseases	Drug	1989-05-02	Treatment of acute malaria due to Plasmodium falciparum and Plasmodium vivax	1989-05-03	Prophylaxis of Plasmodium falciparum malaria which is resistant to other available drugs
1988-04-13	1980's	Megestrol Acetate	Treatment of patients with anorexia, cachexia, or significant weight loss (=/>10% of baseline body weight) and confirmed diagnosis of AIDS.	TX	Infectious Diseases	Infectious Diseases	Drug	1993-09-10	Treatment of anorexia, cachexia, or an unexplained significant weight loss in patients with a diagnosis of acquired immune deficiency syndrome.
1988-04-15	1980's	Tocophersolan Oral Solution (Vitamin E-Tpgs)	Treatment of vitamin E deficiency resulting from malabsorption due to prolonged cholestatic hepatobiliary disease.	TX	Nutrition	Pediatric-Onset	Drug
1988-04-15	1980's	Trisaccharides A And B	Prevention of ABO medical hemolytic reactions arising from ABO-incompatible bone marrow transplantation.	PX	Transplant	Transplant	Drug
1988-04-18	1980's	Praziquantel	Treatment of neurocysticercosis.	TX	Infectious Diseases	Infectious Diseases	Drug
1988-04-18	1980's	Interferon Alfa-2B (Recombinant)	Treatment of invasive carcinoma of the cervix.	TX	Oncology	Oncology	Biologic
1988-04-18	1980's	Interferon Alfa-2A (Recombinant)	Treatment of renal cell carcinoma.	TX	Oncology	Oncology	Biologic
1988-05-13	1980's	Interferon Alfa-2B (Recombinant)	Treatment of primary malignant brain tumors.	TX	Oncology	Oncology	Biologic
1988-05-17	1980's	Superoxide Dismutase (Recombinant Human)	Prevention of reperfusion injury to donor organ tissue.	PX	Transplant	Transplant	Biologic
1988-06-06	1980's	Coagulation Factor Viia (Recombinant)	Treatment of bleeding episodes in hemophilia A or B patients with inhibitors to Factor VIII or Factor IX.	TX	Hematology	Pediatric-Onset	Biologic	1999-03-25	Treatment of bleeding episodes in hemophilia A or B patients with inhibitors to Factor VIII or Factor IX.
1988-06-13	1980's	Piritrexim Isethionate	Treatment of infections caused by Pneumocystis carinii, Toxoplasma gondii, and Mycobacterium avium-intracellulare.	TX	Infectious Diseases	Infectious Diseases	Drug
1988-06-20	1980's	Somatostatin	Adjunct to the non-operative management of secreting cutaneous fistulas of the stomach, duodenum, small intestine (jejunum and ileum), or pancreas.	TX	Gastroenterology	Adult-Onset	Biologic
1988-06-20	1980's	Aconiazide	Treatment of tuberculosis.	TX	Infectious Diseases	Infectious Diseases	Drug
1988-06-22	1980's	Ethinyl Estradiol, Usp	Treatment of Turner's syndrome.	TX	Endocrinology	Pediatric-Onset	Drug
1988-06-22	1980's	Dideoxyinosine	Treatment of acquired immunodeficiency syndrome.	TX	Infectious Diseases	Infectious Diseases	Drug
1988-06-23	1980's	Leucovorin Calcium	For use in combination with 5-fluorouracil for the treatment of metastatic colorectal cancer.	TX	Oncology	Oncology	Drug
1988-06-28	1980's	Zalcitabine	Treatment of AIDS.	TX	Infectious Diseases	Infectious Diseases	Drug	1992-06-19	Combination therapy with zidovudine is indicated for the treatment of adult patients with advanced HIV infection (CD4 count < 300) who have demonstrated malignant clinical or immunologic deterioration.
1988-07-19	1980's	Polyribonucleotide; Polyribo-Inosinic/-Cyclidylic/-Uridylic Acid	Treatment of AIDS	TX	Infectious Diseases	Infectious Diseases	Biologic
1988-07-20	1980's	Nafarelin Acetate	Treatment of central precocious puberty.	TX	Endocrinology	Pediatric-Onset	Drug	1992-02-26	Treatment of central precocious puberty (gonadotropin-dependent precocious puberty) in children of both sexes.
1988-07-21	1980's	Epoetin Alpha	Treatment of anemia of prematurity in preterm infants.	TX	Hematology	Pediatric-Onset	Biologic
1988-07-25	1980's	Leuprolide Acetate	Treatment of central precocious puberty	TX	Endocrinology	Pediatric-Onset	Drug	1993-04-16	Treatment of children with central precocious puberty
1988-07-25	1980's	Idarubicin Hcl For Injection	Treatment of acute myelogenous leukemia, also referred to as acute nonlymphocytic leukemia.	TX	Oncology	Oncology	Drug	1990-09-27
1988-07-28	1980's	Dipalmitoylphosphatidylcholine /Phosphatidylglycerol	Prevention and treatment of neonatal respiratory distress syndrome.	PX/TX	Pulmonary	Pediatric-Onset	Drug
1988-08-10	1980's	Histrelin Acetate	Treatment of central precocious puberty.	TX	Endocrinology	Pediatric-Onset	Drug	1991-12-24	Treatment of central precocious puberty.
1988-08-10	1980's	Interferon Alfa-2B (Recombinant)	Treatment of carcinoma in situ of the urinary bladder.	TX	Oncology	Oncology	Biologic
1988-08-17	1980's	Interferon Alfa-2B (Recombinant)	Treatment of laryngeal (respiratory) papillomatosis.	TX	Infectious Diseases	Infectious Diseases	Biologic
1988-08-17	1980's	Leucovorin	For rescue use after high dose methotrexate therapy in the treatment of osteosarcoma.	TX	Oncology	Oncology	Drug	1988-08-31
1988-09-05	1980's	Fibronectin (Human Plasma Derived)	Treatment of non-healing corneal ulcers or epithelial defects which have been unresponsive to conventional therapy and the underlying cause has been eliminated.	TX	Ophthalmology	Adult-Onset	Biologic
1988-09-06	1980's	Levocarnitine	Treatment of manifestations of carnitine deficiency in patients with end stage renal disease who require dialysis.	TX	Metabolism	Adult-Onset	Drug	1999-12-15	Prevention and treatment of carnitine deficiency in patients with end stage renal disease who are undergoing dialysis.
1988-09-07	1980's	Serratia Marcescens Extract (Polyribosomes)	Treatment of primary brain malignancies.	TX	Oncology	Oncology	Biologic
1988-09-12	1980's	Phosphocysteamine	Treatment of cystinosis.	TX	Metabolism	Pediatric-Onset	Drug
1988-09-14	1980's	Sermorelin Acetate	Treatment of idiopathic or organic growth hormone deficiency in children with growth failure.	TX	Endocrinology	Pediatric-Onset	Biologic	1997-09-26
1988-09-14	1980's	Aldesleukin	Treatment of metastatic renal cell carcinoma.	TX	Oncology	Oncology	Biologic	1992-05-05	Treatment of adults (>18 years old) with metastatic renal cell carcinoma.
1988-09-19	1980's	Thalidomide	1. Treatment of graft versus host disease in patients receiving bone marrow transplantation 2. Prevention of graft versus host disease in patients receiving bone marrow transplantation	PX/TX	Transplant	Transplant	Drug
1988-09-20	1980's	Bethanidine Sulfate	Treatment of primary ventricular fibrillation.	TX	Cardiology	Adult-Onset	Drug
1988-09-20	1980's	Inosine Pranobex	Treatment of subacute sclerosing panencephalitis.	TX	Neurology	Adult-Onset	Drug
1988-09-20	1980's	Caffeine	Treatment of apnea of prematurity.	TX	Pulmonary	Pediatric-Onset	Drug	1999-09-21	Short term treatment of apnea of prematurity in infants between 28 and less than 33 weeks gestational age.
1988-09-23	1980's	Sotalol Hcl	1. Treatment of life-threatening ventricular tachyarrhythmias 2. Prevention of life treatening ventricular tachyarrhythmias	PX/TX	Cardiology	Adult-Onset	Drug	1992-10-30	Treatment of life-threatening ventricular tachyarrhythmias
1988-09-30	1980's	Interferon Gamma 1-B	Treatment of chronic granulomatous disease.	TX	Immunology	Pediatric-Onset	Biologic	1990-12-20
1988-09-30	1980's	Iodine I 123 Murine Monoclonal Antibody To Alpha-Fetoprotein	1. Detection of hepatocellular carcinoma and hepatoblastoma 2. Detection of alpha-fetoprotein producing germ cell tumors	DX	Oncology	Oncology	Biologic
1988-09-30	1980's	Iodine I 131 Murine Monoclonal Antibody To Alpha-Fetoprotein	1. Treatment of hepatocellular carcinoma and hepatoblastoma 2. Treatment of alpha-fetoprotein producing germ cell tumors	TX	Oncology	Oncology	Biologic
1988-10-28	1980's	Clindamycin	Treatment of Pneumocystis carinii pneumonia associated with AIDS patients.	TX	Infectious Diseases	Infectious Diseases	Drug
1988-10-28	1980's	Clindamycin	Prevention of Pneumocystis carinii pneumonia in AIDS patients.	PX	Infectious Diseases	Infectious Diseases	Drug
1988-11-07	1980's	Iodine I 123 Murine Monoclonal Antibody To Hcg	Detection of hCG producing tumors such as germ cell and trophoblastic cell tumors.	DX	Oncology	Oncology	Biologic
1988-11-07	1980's	Iodine I 131 Murine Monoclonal Antibody To Hcg	Treatment of hCG producing tumors such as germ cell and trophoblastic cell tumors.	TX	Oncology	Oncology	Biologic
1988-11-09	1980's	Cyclosporine Ophthalmic	Treatment of severe keratoconjunctivitis sicca associated with Sjogren's syndrome.	TX	Ophthalmology	Adult-Onset	Drug
1988-11-15	1980's	Interferon Beta, Recombinant Human	Treatment of acquired immunodeficiency syndrome.	TX	Infectious Diseases	Infectious Diseases	Biologic
1988-11-15	1980's	Thalidomide	Treatment and maintenance of reactional lepromatous leprosy.	TX	Infectious Diseases	Infectious Diseases	Drug
1988-11-17	1980's	Interferon Alfa-2B (Recombinant)	Treatment of acute hepatitis B.	TX	Infectious Diseases	Infectious Diseases	Biologic
1988-11-17	1980's	Interferon Beta-1B	Treatment of multiple sclerosis.	TX	Neurology	Adult-Onset	Biologic	1993-07-23	In ambulatory patients with relapsing-remitting multiple sclerosis to reduce the frequency of clinical exacerbations.
1988-11-17	1980's	Ricin (Blocked) Conjugated Murine Mca (Anti-B4)	Treatment of B-cell leukemia and B-cell lymphoma.	TX	Oncology	Oncology	Biologic
1988-11-17	1980's	Gangliosides As Sodium Salts	Treatment of retinitis pigmentosa.	TX	Ophthalmology	Pediatric-Onset	Drug
1988-12-05	1980's	Gallium Nitrate Injection	Treatment of hypercalcemia of malignancy.	TX	Oncology	Oncology	Drug	1991-01-17
1988-12-05	1980's	Fibronectin (Plasma Derived)	Treatment of non-healing corneal ulcers or epithelial defects which are unresponsive to conventional therapy and for which any infectious cause of the defect has been eliminated.	TX	Ophthalmology	Adult-Onset	Biologic
1988-12-05	1980's	Pulmonary Surfactant Replacement	Prevention and treatment of infant respiratory distress syndrome.	PX/TX	Pulmonary	Pediatric-Onset	Biologic
1988-12-22	1980's	Calcium Acetate	Treatment of hyperphosphatemia in end stage renal failure.	TX	Endocrinology	Adult-Onset	Drug	1990-12-10
1988-12-22	1980's	Cetiedil Citrate Injection	Treatment of sickle cell disease crisis.	TX	Hematology	Pediatric-Onset	Drug
1988-12-22	1980's	Fomepizole	Treatment of methanol or ethylene glycol poisoning.	TX	Pharmacology/Toxicology/Poisoning/Chelators	Emergency	Drug	1997-12-04	As an antidote to ethylene glycol (antifreeze) poisoning, or for use in suspected ethylene glycol ingestion.	2000-12-08	Use for suspected or confirmed methanol poisoning, either alone or in combination with hemodialysis
1988-12-23	1980's	Branched Chain Amino Acids	Treatment of amyotrophic lateral sclerosis.	TX	Neurology	Adult-Onset	Biologic
1989-01-03	1980's	Aerosolized Pooled Immune Globulin	Treatment of respiratory syncytial virus lower respiratory tract disease.	TX	Infectious Diseases	Infectious Diseases	Biologic
1989-01-23	1980's	Mitolactol	Treatment of invasive carcinoma of the uterine cervix_x000D_	TX	Oncology	Oncology	Drug
1989-01-24	1980's	Molgramostim	Treatment of AIDS patients with neutropenia due to the disease, AZTor ganciclovir.	TX	Infectious Diseases	Infectious Diseases	Biologic
1989-01-24	1980's	Felbamate	Treatment of Lennox-Gastaut syndrome.	TX	Neurology	Pediatric-Onset	Drug	1993-07-29	As adjunctive therapy in the treatment of partial and generalized seizures associated with the Lennox-Gastaut syndrome in children.
1989-01-24	1980's	Clonidine	For continous epidural administration as adjunctive therapy with intraspinal opiates for the treatment of pain in cancer patients tolerant to, or unresponsive to, intraspinal opiates.	TX	Neurology	Adult-Onset	Drug	1996-10-02	In combination with opiates for the treatment of severe pain in cancer patients that is not adequately relieved by opioid analgesics alone.
1989-01-25	1980's	Imciromab Pentetate	Detecting early necrosis as an indication of rejection of orthotopic cardiac transplants.	DX	Transplant	Transplant	Biologic
1989-01-31	1980's	Botulism Immune Globulin	Treatment of infant botulism.	TX	Infectious Diseases	Infectious Diseases	Biologic	2003-10-23	Indicated for treatment of infant botulism caused by type A or type B Clostridium botulinum. _x000D_
1989-02-06	1980's	L-Threonine	Treatment of amyotrophic lateral sclerosis.	TX	Neurology	Adult-Onset	Drug
1989-02-06	1980's	Fluorouracil	For use in combination with leucovorin for therapy of metastatic adenocarcinoma of the colon and rectum.	TX	Oncology	Oncology	Drug
1989-03-07	1980's	Epoetin Alpha	Treatment of HIV associated anemia related to HIV infection or HIV treatment.	TX	Infectious Diseases	Infectious Diseases	Biologic
1989-03-21	1980's	Cascara Sagrada Fluid Extract	Treatment of oral drug overdosage to speed lower bowel evacuation.	TX	Pharmacology/Toxicology/Poisoning/Chelators	Emergency	Biologic
1989-03-22	1980's	Aldesleukin	Treatment of primary immunodeficiency disease associated with T-cell defects.	TX	Immunology	Pediatric-Onset	Biologic
1989-03-23	1980's	Somatropin For Injection	Treatment of short stature associated with Turner's syndrome.	TX	Endocrinology	Pediatric-Onset	Biologic	1996-12-30	Treatment of growth failure associated with Turner syndrome.
1989-03-23	1980's	Recombinant Soluble Human Cd4 (Rcd4)	Treatment of AIDS in patients infected with HIV virus.	TX	Infectious Diseases	Infectious Diseases	Biologic
1989-03-23	1980's	Antiepilepsirine	Treatment of drug resistant generalized tonic-clonic epilepsy in children and adults.	TX	Neurology	Pediatric-Onset	Drug
1989-03-23	1980's	Botulinum Toxin Type A	Treatment of essential blepharospasm.	TX	Ophthalmology	Adult-Onset	Biologic
1989-04-18	1980's	Fludarabine Phosphate	Treatment of chronic lymphocytic leukemia (CLL), including refractory CLL.	TX	Oncology	Oncology	Drug	1991-04-18
1989-04-18	1980's	Fludarabine Phosphate	Treatment and management of patients with non-Hodgkins lymphoma.	TX	Oncology	Oncology	Drug
1989-05-03	1980's	Somatropin (Rdna)	For the enhancement of nitrogen retention in hospitalized patients suffering from severe burns.	TX	Dermatology	Emergency	Biologic
1989-05-15	1980's	Bromhexine	Treatment of mild to moderate keratoconjunctivitis sicca in patients with Sjogren's syndrome.	TX	Ophthalmology	Adult-Onset	Drug
1989-06-06	1980's	Granulocyte Macrophage-Colony Stimulating Factor	Treatment of severe thermal injuries in patients with greater than 40% full or partial thickness burns.	TX	Dermatology	Emergency	Biologic
1989-06-06	1980's	Interferon Alfa-2A	Treatment of chronic myelogenous leukemia.	TX	Oncology	Oncology	Biologic	1995-10-19	Treatment of chronic myelogenous leukemia.
1989-06-06	1980's	Porfimer Sodium	For the photodynamic therapy of patients with primary or recurrent obstructing (either partially or completely) esophageal carcinoma.	TX	Oncology	Oncology	Drug	1995-12-27	Photodynamic therapy with PHOTOFRIN for the palliation of patients with completely obstructing esophageal cancer, or of patients with partially obstructing esophageal cancer who cannot be satisfactorily treated with Nd:YAG laser therapy.
1989-06-27	1980's	T4 Endonuclease V, Liposome Encapsulated	To prevent cutaneous neoplasms and other skin abnormalities in xeroderma pigmentosum.	PX	Dermatology	Pediatric-Onset	Biologic
1989-06-27	1980's	Calcium Acetate	Treatment of hyperphosphatemia in end stage renal disease.	TX	Endocrinology	Adult-Onset	Drug
1989-06-27	1980's	Coagulation Factor Ix	Replacement treatment and prophylaxis of the hemorrhagic complications of hemophilia B.	PX/TX	Hematology	Pediatric-Onset	Biologic	1992-08-20	Prevention and control of bleeding in factor IX deficiency, also known as hemophilia B or Christmas disease.
1989-06-27	1980's	Poloxamer 188 (Purified)	Treatment of sickle cell disease (this includes the treatment and prevention of complications of sickle cell disease)	TX	Hematology	Pediatric-Onset	Drug
1989-08-01	1980's	Lysine Acetylsalicylate Injectable	Treatment of pain and fever secondary to sickle cell disease crisis.	TX	Hematology	Pediatric-Onset	Drug
1989-08-01	1980's	L-Cycloserine	Treatment of Gaucher's disease.	TX	Metabolism	Pediatric-Onset	Drug
1989-08-01	1980's	Ethiofos	Use as a chemoprotective agent for cisplatin and cyclophosphamide in the treatment of ovarian cancer.	PX	Oncology	Oncology	Drug
1989-08-01	1980's	Adenosine	For use in conjunction with BCNU in the treatment of brain tumors.	TX	Oncology	Oncology	Drug
1989-08-01	1980's	Technetium Tc99M Murine Monoclonal Antibody To Human Alpha-Fetoprotein	Detection of hepatocellular carcinoma and hepatoblastoma.	DX	Oncology	Oncology	Biologic
1989-08-01	1980's	Technetium Tc99M Murine Monoclonal Antibody To Human Afp	Detection of alpha-fetoprotein producing germ cell tumors.	DX	Oncology	Oncology	Biologic
1989-08-03	1980's	Ricin (Blocked) Conjugated Murine Mca (Anti-My9)	Treatment of myeloid leukemia, including AML, and blast crisis of CML.	TX	Oncology	Oncology	Biologic
1989-08-04	1980's	Somatropin For Injection	Treatment of growth retardation associated with chronic renal failure.	TX	Endocrinology	Pediatric-Onset	Biologic	1993-11-17	Treatment of children with growth failure associated with chronic renal insufficency.
1989-08-07	1980's	Indium In 111 Murine Monoclonal Antibody Fab To Myosin	To aid in the diagnosis of myocarditis.	DX	Cardiology	Adult-Onset	Biologic
1989-08-07	1980's	Growth Hormone Releasing Factor	For the long-term treatment of children who have growth failure due to a lack of adequate endogenous growth hormone secretion.	TX	Endocrinology	Pediatric-Onset	Biologic
1989-08-07	1980's	Human Igm Monoclonal Antibody (C-58) To Cmv	Treatment of cytomegalovirus infections in allogenic bone marrow transplant patients.	TX	Infectious Diseases	Transplant	Biologic
1989-08-07	1980's	Human Igm Monoclonal Antibody (C-58) To Cmv	Prophylaxis of cytomegalovirus infections in bone marrow transplant patients.	PX	Infectious Diseases	Transplant	Biologic
1989-08-07	1980's	Technetium Tc99M Murine Monoclonal Antibody To Hcg	Detection of hCG producing tumors such as germ cell and trophoblastic cell tumors.	DX	Oncology	Oncology	Biologic
1989-08-07	1980's	Granulocyte Macrophage-Colony Stimulating Factor	Treatment of myelodysplastic syndrome.	TX	Oncology	Oncology	Biologic
1989-08-08	1980's	Somatorelin	Diagnostic measure of the capacity of the pituitary gland to release growth hormone.	DX	Endocrinology	Pediatric-Onset	Biologic
1989-08-28	1980's	Citric Acid, Glucono-Delta-Lactone And Magnesium Carbonate	Treatment of renal and bladder calculi of the apatite or struvite variety.	TX	Nephrology/Urology	Adult-Onset	Drug	1990-10-02
1989-09-18	1980's	Iodine I 131 Murine Monoclonal Antibody Igg2A To B Cell	Treatment of B-cell leukemia and B-cell lymphoma.	TX	Oncology	Oncology	Biologic
1989-09-21	1980's	Troleandomycin	Treatment of severe steroid-requiring asthma.	TX	Pulmonary	Pediatric-Onset	Drug
1989-09-21	1980's	Iloprost Solution For Infusion	Treatment of Raynaud's phenomenon secondary to systemic sclerosis.	TX	Rheumatology	Adult-Onset	Drug
1989-09-25	1980's	Antihemophilic Factor (Recombinant)	Prophylaxis and treatment of bleeding in individuals with hemophilia A or for prophylaxis when surgery is required in individuals with hemophilia A.	PX/TX	Hematology	Pediatric-Onset	Biologic	1993-02-25	Treatment and prophylaxis of bleeding in patients with hemophilia A (not von Willebrand's disease)
1989-09-25	1980's	Molgramostim	Treatment of aplastic anemia.	TX	Hematology	Adult-Onset	Biologic
1989-09-25	1980's	Satumomab Pendetide	Detection of ovarian carcinoma.	DX	Oncology	Oncology	Biologic	1992-12-29	For determining the extent and location of extraphepatic malignant disease in patients with known colorectal and ovarian cancer.
1989-10-20	1980's	Ancrod	To establish and maintain anticoagulation in heparin-intolerant patients undergoing cardiopulmonary bypass.	TX	Hematology	Adult-Onset	Biologic
1989-10-20	1980's	Pegaspargase	Treatment of acute lymphocytic leukemia.	TX	Oncology	Oncology	Biologic	1994-02-01	Combination chemotherapy for the treatment of patients with acute lymphoblastic leukemia who are hypersensitive to native forms of L-asparaginase.	2018-12-20	ASPARLAS is indicated as a component of a multi-agent chemotherapeutic regimen for the treatment of acute lymphoblastic leukemia in pediatric and young adult patients age 1 month to 21 years.
1989-10-20	1980's	Colfosceril Palmitate, Cetyl Alcohol, Tyloxapol	1. Prevention of hyaline membrane disease, also known as respiratory distress syndrome, in infants born at 32 weeks gestation or less 2. prevention of hyaline membrane disease (HMD), also known as respiratory distress syndrome (RDS), in infants born at 32 weeks gestation or less and in the treatment of established HMO at all gestational ages.	PX	Pulmonary	Pediatric-Onset	Drug	1990-08-02	Prevention of hyaline membrane disease (HMD), also known as respiratory_x000D_ distress syndrome (RDS), in infants born at 32 weeks gestation or less and in the treatment of established HMO at all gestational ages
1989-10-20	1980's	Enisoprost	1. For use with cyclosporine in organ transplant recipients to reduce acute transplant rejection 2. For use in organ transplant patients to diminish the nephrotoxicity induced by cyclosporine.	PX	Transplant	Transplant	Drug
1989-10-27	1980's	Fluorouracil	For use in combination with interferon alpha-2a, recombinant, for the treatment of esophageal carcinoma.	TX	Oncology	Oncology	Drug
1989-10-27	1980's	Interferon Alfa-2A (Recombinant)	For use in combination with fluorouracil for the treatment of esophageal carcinoma.	TX	Oncology	Oncology	Biologic
1989-11-15	1980's	Porfimer Sodium	For the photodynamic therapy of patients with transitional cell carcinoma in situ of the urinary bladder.	TX	Oncology	Oncology	Drug
1989-11-15	1980's	Levocarnitine	1. Prevention of secondary carnitine deficiency in valproic acid toxicity 2. Treatment of secondary carnitine deficiency in valproic acid toxicity	PX/TX	Pharmacology/Toxicology/Poisoning/Chelators	Emergency	Drug
1989-11-20	1980's	Recombinant Soluble Human Cd4	Treatment of acquired immunodeficiency syndrome.	TX	Infectious Diseases	Infectious Diseases	Biologic
1989-11-20	1980's	3'-Azido-2',3'Dideoxyuridine	Treatment of acquired immunodeficiency syndrome.	TX	Infectious Diseases	Infectious Diseases	Drug
1989-11-20	1980's	Human T-Lymphotropic Virus Type Iii Gp160 Antigens	Treatment of AIDS.	TX	Infectious Diseases	Infectious Diseases	Biologic
1989-11-21	1980's	Human Immunodeficiency Virus Immune Globulin	Treatment of AIDS.	TX	Infectious Diseases	Infectious Diseases	Biologic
1989-11-21	1980's	Cd4 Human Truncated 369 Aa Polypeptide	Treatment of acquired immunodeficiency syndrome.	TX	Infectious Diseases	Infectious Diseases	Biologic
1989-11-24	1980's	Bethanidine Sulfate	Prevention of recurrence of primary ventricular fibrillation.	PX	Cardiology	Adult-Onset	Drug
1989-11-24	1980's	Corticorelin Ovine Triflutate	For use in differentiating pituitary and ectopic production of ACTH in patients with ACTH-dependent Cushings syndrome.	DX	Endocrinology	Adult-Onset	Biologic	1996-05-23	To differentiate between pituitary and ectopic production of ACTH in patients with ACTH-dependent Cushing's syndrome.
1989-12-04	1980's	Perfosfamide	For use in the ex-vivo treatment of autologous bone marrow and subsequent reinfusion in patients with acute myelogenous leukemia, also referred to as acute nonlymphocytic leukemia.	TX	Oncology	Oncology	Drug
1989-12-12	1980's	Multi-Vitamin Infusion (Neonatal Formula)	For establishment and maintenance of total parenteral nutrition in very low birth weight infants.	TX	Nutrition	Pediatric-Onset	Drug
1989-12-12	1980's	Granulocyte Macrophage-Colony Stimulating Factor	Treatment of neutropenia associated with bone marrow transplants.	TX	Transplant	Transplant	Biologic
1989-12-13	1980's	4-Aminosalicylic Acid	Treatment of mild to moderate ulcerative colitis in patients intolerant to sulfasalazine.	TX	Gastroenterology	Adult-Onset	Drug
1989-12-13	1980's	Carbovir	Treatment of persons with AIDS and in patients with symptomatic HIV infection and a CD4 count less than 200/mm3.	TX	Infectious Diseases	Infectious Diseases	Drug
1989-12-13	1980's	Polifeprosan 20 With Carmustine	Treatment of malignant glioma.	TX	Oncology	Oncology	Drug	1996-09-23	As an adjunct to surgery to prolong survival in patients with recurrent glioblastoma multiforme for whom surgical resection is indicated	2003-02-25	Expanding the indication to include patients with malignant glioma undergoing primary surgical resection.
1989-12-18	1980's	Rifabutin	Prevention of disseminated Mycobacterium avium complex disease in patients with advanced HIV infection.	PX	Infectious Diseases	Infectious Diseases	Drug	1992-12-23	Prevention of disseminated Mycobacterium avium complex disease in patients with advanced HIV infections.
1989-12-18	1980's	Rifabutin	Treatment of disseminated Mycobacterium avium complex disease.	TX	Infectious Diseases	Infectious Diseases	Drug
1989-12-20	1980's	Melanoma Vaccine	Treatment of stage III - IV melanoma.	TX	Oncology	Oncology	Biologic
1990-02-01	1990's	Peg-Interleukin-2	Treatment of primary immunodeficiencies associated with T-cell defects.	TX	Immunology	Pediatric-Onset	Biologic
1990-02-01	1990's	Ricin (Blocked) Conjugated Murine Mca (Anti-My9)	For use in the ex-vivo treatment of autologous bone marrow and subsequent reinfusion in patients with acute myelogenous leukemia.	TX	Oncology	Oncology	Biologic
1990-02-05	1990's	Dynamine	Treatment of Lambert Eaton myasthenic syndrome.	TX	Neurology	Adult-Onset	Drug
1990-02-05	1990's	Interleukin-2	Treatment of metastatic renal cell carcinoma.	TX	Oncology	Oncology	Biologic
1990-02-06	1990's	Indium In-111 Altumomab Pentetate	Detection of suspected and previously unidentified tumor foci of recurrent colorectal carcinoma.	DX	Oncology	Oncology	Biologic
1990-02-06	1990's	Interleukin-2	Treatment of metastatic malignant melanoma.	TX	Oncology	Oncology	Biologic
1990-02-13	1990's	Sermorelin Acetate	Adjunct to gonadotropin therapy in the induction of ovulation in women with anovulatory or oligo-ovulatory infertility who fail to ovulate in response to adequate treatment with clomiphene citrate alone and gonadotropin therapy alone.	TX	Obstetrics and Gynecology	Adult-Onset	Biologic
1990-02-22	1990's	Poloxamer 188	Treatment of severe burns requiring hospitalization.	TX	Dermatology	Emergency	Drug
1990-02-22	1990's	Glyceol	To decrease intracranial hypertension and/or alleviate cerebral edema in patients who may benefit from osmotherapy.	TX	Neurology	Adult-Onset	Drug
1990-03-01	1990's	Disaccharide Tripeptide Glycerol Dipalmitoyl	Treatment of pulmonary and hepatic metastases in patients with colorectal adenocarcinoma.	TX	Oncology	Oncology	Biologic
1990-03-05	1990's	Disodium Clodronate Tetrahydrate	Treatment of increased bone resorption due to malignancy.	TX	Oncology	Oncology	Drug
1990-03-05	1990's	Dextran 70	Treatment of recurrent corneal erosion unresponsive to conventional therapy.	TX	Ophthalmology	Adult-Onset	Drug
1990-03-05	1990's	Thalidomide	Treatment of graft versus host disease.	TX	Transplant	Transplant	Drug
1990-03-05	1990's	Thalidomide	Prevention of graft versus host disease.	PX	Transplant	Transplant	Drug
1990-03-12	1990's	Monoclonal Antibodies Pm-81 And Aml-2-23	For the exogenous depletion of CD14 and CD15 positive acute myeloid leukemic bone marrow cells from patients undergoing bone marrow transplantation.	PX	Oncology	Transplant	Biologic
1990-03-12	1990's	Sucralfate Suspension	Treatment of oral complications of chemotherapy in bone marrow transplant patients.	TX	Transplant	Transplant	Drug
1990-03-23	1990's	N-Acetylprocainamide	To lower the defibrillation energy requirement sufficiently to allow automatic implantable cardioverter defibrillator therapy in those patients who could otherwise not use the device.	TX	Cardiology	Adult-Onset	Drug
1990-04-18	1990's	Fluorouracil	For use in combination with interferon alpha-2a, recombinant, for the treatment of advanced colorectal carcinoma.	TX	Oncology	Oncology	Drug
1990-04-24	1990's	Chelmab-Y Or Chelamusab-Y	Treatment of ovarian cancer.	TX	Oncology	Oncology	Biologic
1990-05-02	1990's	Interferon Alfa-2A (Recombinant)	For the concomitant administration with Teceleukin for the treatment of metastatic renal cell carcinoma.	TX	Oncology	Oncology	Biologic
1990-05-02	1990's	Anti-Cytomegalovirus Monoclonal Antibodies	1. Treatment of human cytomegalovirus infection in bone marrow and organ transplant patients 2. Prevention of human cytomegalovirus infection in bone marrow and organ transplant patients	PX/TX	Transplant	Transplant	Biologic
1990-05-03	1990's	Anti-Cytomegalovirus Monoclonal Antibodies	1. Treatment of human cytomegalovirus infection in patients diagnosed with AIDS 2. Prevention of human cytomegalovirus infection in patients diagnosed with AIDS	PX/TX	Infectious Diseases	Infectious Diseases	Biologic
1990-05-03	1990's	Granulocyte Macrophage-Colony Stimulating Factor	Treatment of neutropenia due to hairy cell leukemia.	TX	Oncology	Oncology	Biologic
1990-05-03	1990's	Interleukin-2	In combination with interferon alfa-2a for the treatment of metastatic renal cell carcinoma.	TX	Oncology	Oncology	Biologic
1990-05-03	1990's	Sargramostim	Treatment of neutropenia associated with bone marrow transplant, for the treatment of graft failure and delay of engraftment, and for the promotion of early engraftment.	TX	Transplant	Transplant	Biologic	1991-03-05
1990-05-04	1990's	Interferon Alfa-2B (Recombinant)	Treatment of chronic delta hepatitis.	TX	Infectious Diseases	Infectious Diseases	Biologic
1990-05-04	1990's	Granulocyte Macrophage-Colony Stimulating Factor	Treatment of chronic lymphocytic leukemia to increase granulocyte count.	TX	Oncology	Oncology	Biologic
1990-05-08	1990's	Somatropin	Treatment of short stature associated with Turner syndrome.	TX	Endocrinology	Pediatric-Onset	Biologic	1996-12-30	Treatment of short stature associated with Turner syndrome in patients whose epiphyses are not closed.
1990-05-08	1990's	Group B Streptococcus Immune Globulin	Treatment of neonates for disseminated group B streptococcal infection.	TX	Infectious Diseases	Infectious Diseases	Biologic
1990-05-11	1990's	Interferon Alfa-2A (Recombinant)	For the treatment of metastatic malignant melanoma in combination with Teceleukin.	TX	Oncology	Oncology	Biologic
1990-05-11	1990's	Interleukin-2	In combination with interferon alfa-2a for the treatment of metastatic malignant melanoma.	TX	Oncology	Oncology	Biologic
1990-05-14	1990's	Iloprost Solution For Infusion	Treatment of heparin-associated thrombocytopenia.	TX	Hematology	Adult-Onset	Drug
1990-05-14	1990's	Interferon Alfa-2A (Recombinant)	For the concomitant administration with fluorouracil for the treatment of advanced colorectal cancer.	TX	Oncology	Oncology	Biologic
1990-05-23	1990's	His-D-Trp-Ala-Trp-D-Phe-Lys Nh2	For the long term treatment of children who have growth failure due to a lack of adequate endogenous growth hormone secretion.	TX	Endocrinology	Pediatric-Onset	Drug
1990-05-23	1990's	Pr-239 (Redox Penicillin G)	Treatment of AIDS associated neurosyphilis.	TX	Infectious Diseases	Infectious Diseases	Drug
1990-05-29	1990's	Short Chain Fatty Acid Solution	Treatment of the active phase of ulcerative colitis with involvement restricted to the left side of the colon.	TX	Gastroenterology	Adult-Onset	Drug
1990-05-29	1990's	Pr-225 (Redox-Acyclovir)	Treatment of herpes simplex encephalitis in individuals afflicted with AIDS.	TX	Infectious Diseases	Infectious Diseases	Drug
1990-05-30	1990's	Amifostine	For use as a chemoprotective agent for cisplatin in the treatment of advanced ovarian carcinoma.	PX	Oncology	Oncology	Drug	1995-12-08	To reduce the cumulative renal toxicity associated with repeated administration of cisplatin in patients with advanced ovarian cancer.
1990-05-30	1990's	Amifostine	For use as a chemoprotective agent for cyclophosphamide in the treatment of advanced ovarian carcinoma.	PX	Oncology	Oncology	Drug
1990-05-30	1990's	Amifostine	For use as a chemoprotective agent for cisplatin in the treatment of metastatic melanoma.	TX	Oncology	Oncology	Drug
1990-06-06	1990's	Calcium Carbonate	Treatment of hyperphosphatemia in patients with end stage renal disease.	TX	Endocrinology	Adult-Onset	Drug
1990-06-11	1990's	Sodium Dichloroacetate	Treatment of congenital lactic acidosis	TX	Metabolism	Pediatric-Onset	Drug
1990-06-11	1990's	Sodium Dichloroacetate	Treatment of homozygous familial hypercholesterolemia.	TX	Metabolism	Pediatric-Onset	Drug
1990-07-05	1990's	Oxandrolone	Treatment of short stature associated with Turner's syndrome.	TX	Endocrinology	Pediatric-Onset	Drug
1990-07-05	1990's	Coagulation Factor Ix (Human)	For use as replacement therapy in patients with hemophilia B for the prevention and control of bleeding episodes, and during surgery to correct defective hemostasis.	TX	Hematology	Pediatric-Onset	Biologic	1990-12-31
1990-07-05	1990's	Pr-122 (Redox-Phenytoin)	For the emergency rescue treatment of status epilepticus, grand mal type.	TX	Neurology	Pediatric-Onset	Drug
1990-07-10	1990's	Gentamicin Liposome Injection	Treatment of disseminated Mycobacterium avium-intracellulare infection.	TX	Infectious Diseases	Infectious Diseases	Drug
1990-07-12	1990's	Morphine Sulfate Concentrate (Preservative Free)	For use in microinfusion devices for intraspinal administration in the treatment of intractable chronic pain.	TX	Neurology	Adult-Onset	Drug	1991-07-19	For intrathecal or epidural infusion in the treatment of tractable chronic pain. It was developed for use in continuous microinfusion devices and may require dilution before use as directed.
1990-07-13	1990's	L-Baclofen	Treatment of trigeminal neuralgia.	TX	Neurology	Adult-Onset	Drug
1990-07-18	1990's	Mafenide Acetate Solution	For use as an adjunctive topical antimicrobial agent to control bacterial infection when used under moist dressings over meshed autografts on excised burn wounds.	PX	Infectious Diseases	Infectious Diseases	Drug	1998-06-05
1990-07-18	1990's	Amiloride Hcl Solution For Inhalation	Treatment of cystic fibrosis.	TX	Pulmonary	Pediatric-Onset	Drug
1990-07-20	1990's	Alpha-Galactosidase A	Treatment of Fabry's disease.	TX	Metabolism	Pediatric-Onset	Biologic
1990-07-20	1990's	Pr-320 (Molecusol-Carbamazepine)	For the emergency rescue treatment of status epilepticus, grand mal type.	TX	Neurology	Pediatric-Onset	Drug
1990-07-20	1990's	Cladribine	Treatment of acute myeloid leukemia.	TX	Oncology	Oncology	Drug
1990-07-30	1990's	Liothyronine Sodium Injection	Treatment of myxedema coma/precoma.	TX	Endocrinology	Adult-Onset	Drug	1991-12-31	Treatment of myxedema coma/precoma.
1990-08-10	1990's	Triptorelin Pamoate	For use in the palliative treatment of advanced ovarian carcinoma of epithelial origin.	TX	Oncology	Oncology	Drug
1990-08-30	1990's	C1-Inhibitor	Treatment of acute attacks of angioedema.	TX	Immunology	Adult-Onset	Biologic
1990-08-30	1990's	C1-Inhibitor	Prevention of acute attacks of angioedema, including short-term prophylaxis for patients requiring dental or other surgical procedures.	PX	Immunology	Pediatric-Onset	Biologic
1990-08-30	1990's	Recombinant Human Cd4 Immunoglobulin G	Treatment of AIDS resulting from infection with HIV-1.	TX	Infectious Diseases	Infectious Diseases	Biologic
1990-08-30	1990's	Filgrastim	Treatment of myelodysplastic syndrome	TX	Oncology	Oncology	Biologic
1990-09-10	1990's	Sulfapyridine	Treatment of dermatitis herpetiformis.	TX	Dermatology	Adult-Onset	Drug
1990-09-10	1990's	Atovaquone	Treatment of AIDS associated Pneumocystis Carinii Pneumonia.	TX	Infectious Diseases	Infectious Diseases	Drug	1992-11-25	For the acute oral treatment of mild to moderate Pneumocystis carinii pneumonia in patients who are intolerant to trimethoprim-sulfamethoxazole.
1990-09-10	1990's	Calcium Gluconate Gel 2.5%	Emergency topical treatment of hydrogen fluoride (hydrofluoric acid) burns.	TX	Pharmacology/Toxicology/Poisoning/Chelators	Emergency	Drug
1990-09-10	1990's	Anti-Cd45 Monoclonal Antibodies	Prevention of acute graft rejection of human organ transplants.	PX	Transplant	Transplant	Biologic
1990-09-12	1990's	Lactobin	Treatment of AIDS-associated diarrhea unresponsive to initial antidiarrheal therapy.	TX	Infectious Diseases	Infectious Diseases	Biologic
1990-09-18	1990's	Leupeptin	For use as an adjunct to microsurgical peripheral nerve repair.	TX	Neurology	Adult-Onset	Drug
1990-09-24	1990's	Pilocarpine	Treatment of xerostomia induced by radiation therapy for head and neck cancer.	DX	Oncology	Oncology	Drug	1994-03-22	Treatment of symptoms of xerostomia from salivary gland hypofunction caused by radiotherapy for cancer of the head and neck.
1990-09-27	1990's	Respiratory Syncytial Virus Immune Globulin (Human)	Prophylaxis of respiratory syncytial virus lower respiratory tract infections in infants and young children at high risk of RSV disease.	PX	Infectious Diseases	Infectious Diseases	Biologic	1996-01-18	For the prevention of serious lower respiratory tract infections caused by RSV in children less than 24 months of age with bronchopulmonary dysplasia or a history of prematurity (less than or equal to 35 weeks gestation).
1990-09-27	1990's	Respiratory Syncytial Virus Immune Globulin (Human)	Treatment of respiratory syncytial virus lower respiratory tract infections in hospitalized infants and young children.	TX	Infectious Diseases	Infectious Diseases	Biologic
1990-10-01	1990's	Hydroxyurea	Treatment of patients with sickle cell anemia as shown by the presence of hemoglobin S.	TX	Hematology	Pediatric-Onset	Drug	1998-02-25	To reduce the frequency of painful crises and to reduce the need for blood transfusions in adult patients with sickle cell anemia with recurrent moderate to severe painful crises (generally at least 3 during the preceding 12 months).
1990-10-01	1990's	Filgrastim	Treatment of neutropenia associated with bone marrow transplants.	TX	Transplant	Transplant	Biologic	1994-06-15	Reduce the duration of neutropenia and neutropenia sequelae in patients with non-myeloid malignancies undergoing ablative chemotherapy followed by BMT.
1990-10-05	1990's	Oxandrolone	Treatment of constitutional delay of growth and puberty.	TX	Endocrinology	Pediatric-Onset	Drug
1990-10-05	1990's	Dextran Sulfate (Inhaled, Aerosolized)	For use as an adjunct to the treatment of cystic fibrosis.	TX	Pulmonary	Pediatric-Onset	Drug
1990-10-15	1990's	Methotrexate With Laurocapram	Topical treatment of mycosis fungoides.	TX	Oncology	Oncology	Drug
1990-10-15	1990's	Taxol Isolated From Taxus Brevifolia	Treatment of ovarian cancer.	TX	Oncology	Oncology	Drug
1990-10-22	1990's	Gossypol	Treatment of cancer of the adrenal cortex.	TX	Oncology	Oncology	Drug
1990-10-24	1990's	Tretinoin	Treatment of acute promyelocytic leukemia.	TX	Oncology	Oncology	Drug	1995-11-22	Induction of remission in patients with acute promyelocytic leukemia who are refractory to or unable to tolerate anthracycline based cytotoxic chemotherapeutic regimens.
1990-10-29	1990's	Calcitonin Salmon Nasal Spray	Treatment of symptomatic Paget's disease (osteitis deformans).	TX	Orthopedics	Adult-Onset	Biologic
1990-11-05	1990's	Succimer	Prevention of cystine kidney stone formation in patients with homozygous cystinuria who are prone to stone development.	PX	Nephrology/Urology	Pediatric-Onset	Drug
1990-11-07	1990's	Filgrastim	Treatment of patients with severe chronic neutropenia (absolute neutrophil count less than 500/mm3).	TX	Immunology	Adult-Onset	Biologic	1994-12-19	Treatment of patients with severe chronic neutropenia.
1990-11-07	1990's	Mucoid Exopolysaccharide Pseudomonas Hyperimmune Globulin	Prevention of pulmonary infections due to Pseudomonas aeruginosa in patients with cystic fibrosis.	PX	Infectious Diseases	Pediatric-Onset	Biologic
1990-11-15	1990's	Cladribine	Treatment of hairy cell leukemia.	TX	Oncology	Oncology	Drug	1993-02-26
1990-11-16	1990's	Microbubble Contrast Agent	Intraoperative aid in the identification and localization of intracranial tumors.	DX	Oncology	Oncology	Drug
1990-11-19	1990's	Bovine Colostrum	Treatment of AIDS-related diarrhea.	TX	Infectious Diseases	Infectious Diseases	Biologic
1990-12-18	1990's	Amifampridine	Treatment of Lambert-Eaton myasthenic syndrome.	TX	Neurology	Adult-Onset	Drug	2019-05-06	RUZURGI is indicated for the treatment of Lambert-Eaton myasthenic syndrome (LEMS) in patients 6 to less than 17 years of age.
1990-12-18	1990's	Levoleucovorin	For use in combination chemotherapy with the approved agent 5-fluorouracil in the palliative treatment of metastatic adenocarcinoma of the colon and rectum	TX	Oncology	Oncology	Drug	2011-04-29	For use in combination chemotherapy with 5-fluorouracil in the palliative treatment of patients with advanced metastatic colorectal cancer
1990-12-31	1990's	Cladribine	Treatment of chronic lymphocytic leukemia	TX	Oncology	Oncology	Drug
1991-01-09	1990's	Mucoid Exopolysaccharide Pseudomonas Hyperimmune Globulin	Treatment of pulmonary infections due to Pseudomonas aeruginosa in patients with cystic fibrosis.	TX	Infectious Diseases	Pediatric-Onset	Biologic
1991-01-15	1990's	Dronabinol	For the stimulation of appetite and prevention of weight loss in patients with a confirmed diagnosis of AIDS.	TX	Infectious Diseases	Infectious Diseases	Drug	1992-12-22	Treatment of anorexia associated with weight loss in patients with AIDS.
1991-01-16	1990's	Testosterone Sublingual	Treatment of constitutional delay of growth and puberty in boys.	TX	Endocrinology	Pediatric-Onset	Drug
1991-01-16	1990's	Dornase Alfa	To reduce mucous viscosity and enable the clearance of airway secretions in patients with cystic fibrosis.	TX	Pulmonary	Pediatric-Onset	Biologic	1993-12-30	In conjunction with standard therapies in the management of cystic fibrosis patients to reduce the frequency of respiratory infections requiring parenteral antibiotics and to improve pulmonary function.
1991-01-22	1990's	Desmopressin Acetate	Treatment of mild hemophilia A and von Willebrand's disease.	TX	Hematology	Pediatric-Onset	Drug	1994-03-07	Treatment of patients with hemophilia A or von Willebrand's disease (type I) whose factor VIII coagulant activity level is greater than 5%.
1991-01-24	1990's	Ricin (Blocked) Conjugated Murine Mca (Anti-B4)	For the ex-vivo purging of leukemic cells from the bone marrow of non-T cell acute lymphocytic leukemia patients who are in complete remission.	TX	Oncology	Oncology	Biologic
1991-01-25	1990's	Cysteamine	Treatment of nephropathic cystinosis.	TX	Metabolism	Pediatric-Onset	Drug	1994-08-15	Treatment of nephropathic cystinosis in adults and children.
1991-01-25	1990's	Ricin (Blocked) Conjugated Murine Mca (N901)	Treatment of small cell lung cancer	TX	Oncology	Oncology	Biologic
1991-01-28	1990's	Cytomegalovirus Immune Globulin Intravenous (Human)	For use in conjunction with ganciclovir sodium for the treatment of cytomegalovirus pneumonia in bone marrow transplant patients.	TX	Infectious Diseases	Transplant	Biologic
1991-01-29	1990's	Pentostatin	Treatment of patients with chronic lymphocytic leukemia.	TX	Oncology	Oncology	Drug
1991-01-31	1990's	Gentamicin Impregnated Pmma Beads On Surgical Wire	Treatment of chronic osteomyelitis of post-traumatic, postoperative, or hematogenous origin.	TX	Infectious Diseases	Infectious Diseases	Drug
1991-02-12	1990's	Interferon Beta (Recombinant)	For the systemic treatment of metastatic renal cell carcinoma.	TX	Oncology	Oncology	Biologic
1991-02-12	1990's	Idarubicin Hcl For Injection	Treatment of acute lymphoblastic leukemia in pediatric patients.	TX	Oncology	Oncology	Drug
1991-02-12	1990's	Antivenom (Crotalidae) Purified (Avian)	Treatment of envenomation by poisonous snakes belonging to the Crotalidae family.	TX	Pharmacology/Toxicology/Poisoning/Chelators	Emergency	Biologic
1991-02-19	1990's	Ursodiol	Management of the clinical signs and symptoms associated with primary biliary cirrhosis.	TX	Gastroenterology	Adult-Onset	Drug
1991-03-04	1990's	Sucralfate Suspension	Treatment of oral ulcerations and dysphagia in patients with epidermolysis bullosa.	TX	Dermatology	Pediatric-Onset	Drug
1991-03-08	1990's	Dextran And Deferoxamine	Treatment of acute iron poisoning.	TX	Pharmacology/Toxicology/Poisoning/Chelators	Emergency	Drug
1991-03-21	1990's	Poloxamer 331	Initial therapy of toxoplasmosis in patients with AIDS.	TX	Infectious Diseases	Infectious Diseases	Drug
1991-03-22	1990's	Succimer	Treatment of mercury intoxication.	TX	Pharmacology/Toxicology/Poisoning/Chelators	Emergency	Drug
1991-03-27	1990's	Ketoconazole	For use with cyclosporine A to diminish the nephrotoxicity induced by cyclosporine in organ transplantation.	PX	Transplant	Transplant	Drug
1991-03-29	1990's	Recombinant Secretory Leucocyte Protease Inhibitor	Treatment of congenital alpha-1 antitrypsin deficiency.	TX	Pulmonary	Pediatric-Onset	Biologic
1991-03-29	1990's	Recombinant Secretory Leucocyte Protease Inhibitor	Treatment of cystic fibrosis.	TX	Pulmonary	Pediatric-Onset	Biologic
1991-04-03	1990's	Interferon Beta-1A (Recombinant)	For the systemic treatment of cutaneous malignant melanoma.	TX	Oncology	Oncology	Biologic
1991-04-12	1990's	Ribavirin	Treatment of hemorrhagic fever with renal syndrome	TX	Infectious Diseases	Infectious Diseases	Drug
1991-04-18	1990's	Ofloxacin	Treatment of bacterial corneal ulcers.	TX	Infectious Diseases	Infectious Diseases	Drug	1996-05-22	Treatment of bacterial corneal ulcers.
1991-04-18	1990's	Interferon Beta (Recombinant)	For the systemic treatment of cutaneous T-cell lymphoma.	TX	Oncology	Oncology	Biologic
1991-04-18	1990's	Recombinant Human Superoxide Dismutase	Prevention of bronchopulmonary dysplasia in premature neonates weighing less than 1500 grams.	PX	Pulmonary	Pediatric-Onset	Biologic
1991-05-02	1990's	Etidronate Disodium	Treatment of degenerative metabolic bone disease occurring in patients who require long term (6 months or greater) total parenteral nutrition.	TX	Metabolism	Adult-Onset	Drug
1991-05-02	1990's	Etidronate Disodium	Prevention of degenerative metabolic bone disease occurring in patients who require long term (6 months or greater) total parenteral nutrition.	PX	Metabolism	Adult-Onset	Drug
1991-05-03	1990's	Thymalfasin	Treatment of chronic active hepatitis B	TX	Infectious Diseases	Infectious Diseases	Biologic
1991-05-03	1990's	Histrelin	Treatment of acute intermittent porphyria, hereditary coproporphyria, and variegate porphyria.	TX	Metabolism	Adult-Onset	Drug
1991-05-09	1990's	Interferon Beta (Recombinant)	For the intralesional and/or systemic treatment of AIDS-related Kaposi's sarcoma.	TX	Oncology	Infectious Diseases	Biologic
1991-05-20	1990's	Interleukin-3 Human (Recombinant)	Promotion of erythropoiesis in Diamond-Blackfan anemia (congenital pure red cell aplasia).	TX	Hematology	Pediatric-Onset	Biologic
1991-05-20	1990's	Poly I: Poly C12U	Treatment of renal cell carcinoma.	TX	Oncology	Oncology	Biologic
1991-05-21	1990's	Calcium Gluconate Gel	For use in the emergency topical treatment of hydrogen fluoride (hydrofluoric acid) burns.	TX	Pharmacology/Toxicology/Poisoning/Chelators	Emergency	Drug
1991-06-04	1990's	Fosphenytoin	For the acute treatment of patients with status epilepticus of the grand mal type.	TX	Neurology	Pediatric-Onset	Drug	1996-08-05	For the control of generalized convulsive status epilepticus.
1991-06-05	1990's	Chimeric M-T412 (Human-Murine) Igg Monoclonal Anti-Cd4	Treatment of multiple sclerosis.	TX	Neurology	Adult-Onset	Biologic
1991-06-13	1990's	Nifedipine	Treatment of interstitial cystitis.	TX	Nephrology/Urology	Adult-Onset	Drug
1991-06-17	1990's	Interleukin-1 Alpha, Human Recombinant	For hematopoietic potentiation in aplastic anemia.	TX	Hematology	Adult-Onset	Biologic
1991-06-17	1990's	Monoclonal Antibody To Hepatitis B Virus (Human)	Prophylaxis of hepatitis B reinfection in patients undergoing liver transplantation secondary to end-stage chronic hepatitis B infection.	PX	Infectious Diseases	Infectious Diseases	Biologic
1991-06-17	1990's	Alpha-Galactosidase A	Treatment of alpha-galactosidase A deficiency (Fabry's disease).	TX	Metabolism	Pediatric-Onset	Biologic
1991-06-17	1990's	Interleukin-1 Alpha, Human Recombinant	For the promotion of early engraftment in bone marrow transplantation.	TX	Transplant	Transplant	Biologic
1991-06-20	1990's	Ursodiol	Treatment of patients with primary biliary cirrhosis	TX	Gastroenterology	Adult-Onset	Drug	1997-12-10
1991-06-27	1990's	Myelin	Treatment of multiple sclerosis.	TX	Neurology	Adult-Onset	Biologic
1991-06-27	1990's	Monoclonal Antibody Pm-81	Adjunctive treatment of acute myelogenous leukemia.	TX	Oncology	Oncology	Biologic
1991-07-01	1990's	Epoetin Alfa	Treatment of anemia associated with HIV infection or HIV treatment.	TX	Infectious Diseases	Infectious Diseases	Biologic	1990-12-31	Treatment of AZT-induced anemia in HIV infected patients.
1991-07-31	1990's	Testosterone Propionate Ointment 2%	Treatment of vulvar dystrophies.	TX	Obstetrics and Gynecology	Adult-Onset	Drug
1991-08-01	1990's	Levoleucovorin	For use in conjunction with high-dose methotrexate in the treatment of osteosarcoma.	TX	Oncology	Oncology	Drug	2008-03-07	Levoleucovorin rescue is indicated after high-dose methotrexate therapy in osteosarcoma. Levoleucovorin is also indicated to diminish the toxicity and counteract the effects of impaired methotrexate elimination and of inadvertent overdosage of folic acid antagonists
1991-08-01	1990's	Cyclosporine 2% Ophthalmic Ointment	Treatment of patients at high risk of graft rejection following penetrating keratoplasty	TX	Ophthalmology	Adult-Onset	Drug
1991-08-01	1990's	Cyclosporine 2% Ophthalmic Ointment	For use in corneal melting syndromes of known or presumed immunologic etiopathogenesis, including Mooren's ulcer	TX	Ophthalmology	Adult-Onset	Drug
1991-08-05	1990's	Mecasermin	Treatment of amyotrophic lateral sclerosis.	TX	Neurology	Adult-Onset	Biologic
1991-08-13	1990's	Tiratricol	For use in combination with levo-thyroxine to suppress thyroid stimulating hormone in patients with well-differentiated thyroid cancer who are intolerant to adequate doses of levo-thyroxine alone.	TX	Oncology	Oncology	Drug
1991-08-14	1990's	Atovaquone	Prevention of Pneumocystis carinii pneumonia (PCP) in high-risk, HIV-infected patients defined by a history of one or more episodes of PCP and/or a peripheral CD4+ (T4 helper/inducer) lymphocyte count less than or equal to 200/mm3.	PX	Infectious Diseases	Infectious Diseases	Drug	1999-01-05	Prevention of PCP in patients who are intolerant to trimethoprim-sulfamethoxazole.
1991-09-03	1990's	Filgrastim	Treatment of patients with AIDS who, in addition, are afflicted with cytomegalovirus retinitis and are being treated with ganciclovir	TX	Infectious Diseases	Infectious Diseases	Biologic
1991-09-06	1990's	Oxandrolone	Adjunctive therapy for AIDS patients suffering from HIV-wasting syndrome.	TX	Infectious Diseases	Infectious Diseases	Drug
1991-09-13	1990's	Monoclonal Antibody To Cytomegalovirus (Human)	Prophylaxis of cytomegalovirus disease in patients undergoing solid organ transplantation.	PX	Infectious Diseases	Transplant	Biologic
1991-09-19	1990's	Toremifene	Hormonal therapy of metastatic carcinoma of the breast.	TX	Oncology	Oncology	Drug	1997-05-29	Treatment of metastatic breast cancer in postmenopausal women with estrogen positive or receptor unknown tumors.
1991-09-19	1990's	Exemestane	Treatment of advanced breast cancer in postmenopausal women whose disease has progressed following tamoxifen therapy.	TX	Oncology	Oncology	Drug	1999-10-21	Treatment of advanced breast cancer in postmenopausal women whose disease has progressed following tamoxifen therapy.
1991-09-23	1990's	Interleukin-1 Receptor Antagonist, Human Recombinant	Treatment of juvenile rheumatoid arthritis.	TX	Rheumatology	Pediatric-Onset	Biologic
1991-10-16	1990's	Dynamine	Treatment of hereditary motor and sensory neuropathy type I (Charcot-Marie-Tooth disease).	TX	Neurology	Pediatric-Onset	Drug
1991-10-16	1990's	Lodoxamide Tromethamine	Treatment of vernal keratoconjunctivitis.	TX	Ophthalmology	Pediatric-Onset	Drug	1993-09-23	Treatment of ocular disorders referred to by the terms vernal keratoconjunctivitis, vernal conjunctivitis, vernal keratitis.
1991-10-24	1990's	Metronidazole	Treatment of perioral dermatitis.	TX	Dermatology	Adult-Onset	Drug
1991-10-24	1990's	Synthetic Derivative Of 16-Hydroxy-9Z, 12Z, 14E-Octadecatrienoic Acid	Prophylactic treatment of sickle cell disease.	PX	Hematology	Pediatric-Onset	Drug
1991-10-24	1990's	Botulinum Toxin Type F	Treatment of spasmodic torticollis (cervical dystonia).	TX	Neurology	Adult-Onset	Biologic
1991-11-04	1990's	Halofantrine	Treatment of mild to moderate acute malaria caused by susceptible strains of P. falciparum and P. vivax.	TX	Infectious Diseases	Infectious Diseases	Drug	1992-07-24	Treatment of adults who can tolerate oral medication and who have mild to moderate malaria caused by Plasmodium falciparum or Plasmodium vivax.
1991-11-04	1990's	Pramiracetam Sulfate	For the management of cognitive dysfunction and enhancement of antidepressant activity associated with electroconvulsive therapy.	TX	Neurology	Adult-Onset	Drug
1991-11-05	1990's	Imiglucerase	Replacement therapy in patients with types I, II, and III Gaucher's disease.	TX	Metabolism	Pediatric-Onset	Biologic	1994-05-23	Enzyme replacement therapy in patients with type I Gaucher's disease.
1991-11-15	1990's	Somatropin For Injection	Treatment of AIDS-associated catabolism/weight loss.	TX	Infectious Diseases	Infectious Diseases	Biologic	1996-08-23	Treatment of AIDS wasting or cachexia.
1991-11-15	1990's	Monoclonal Antibody To Cytomegalovirus (Human)	Treatment of cytomegalovirus retinitis in patients with AIDS.	TX	Infectious Diseases	Infectious Diseases	Biologic
1991-11-25	1990's	Liposome Encapsulated Recombinant Interleukin-2	Treatment of brain and CNS tumors.	TX	Oncology	Oncology	Biologic
1991-12-05	1990's	Amphotericin B Lipid Complex	Treatment of invasive fungal infections.	TX	Infectious Diseases	Infectious Diseases	Drug	1996-10-18	Treatment of invasive fungal infections in patients who are refractory to or intolerant of conventional amphotericin B therapy.
1991-12-05	1990's	Sermorelin Acetate	Treatment of AIDS-associated catabolism/weight loss.	TX	Infectious Diseases	Infectious Diseases	Biologic
1991-12-05	1990's	Botulinum Toxin Type A	Treatment of essential blepharospasm.	TX	Ophthalmology	Adult-Onset	Biologic
1991-12-05	1990's	Matrix Metalloproteinase Inhibitor	Treatment of corneal ulcers.	TX	Ophthalmology	Adult-Onset	Drug
1991-12-06	1990's	Botulinum Toxin Type A	Treatment of dynamic muscle contracture in pediatric cerebral palsy patients	TX	Neurology	Pediatric-Onset	Biologic	2019-06-20	BOTOX is indicated for the treatment of upper limb spasticity in pediatric patients 2 to 17 years of age.
1991-12-16	1990's	Interferon Beta-1A	Treatment of multiple sclerosis.	TX	Neurology	Adult-Onset	Biologic	1996-05-17	Treatment of relapsing forms of multiple sclerosis to slow the accumulation of physical disability and decrease the frequency of clinical exacerbations.
1991-12-16	1990's	Baclofen	Treatment of intractable spasticity due to multiple sclerosis or spinal cord injury.	TX	Neurology	Adult-Onset	Drug	2019-09-18	OZOBAX is indicated for the treatment of spasticity resulting from multiple sclerosis, particularly for the relief of flexor spasms and concomitant pain, clonus, and muscular rigidity.
1991-12-17	1990's	L-Baclofen	Treatment of spasticity associated with spinal cord injury or multiple sclerosis.	TX	Neurology	Adult-Onset	Drug
1991-12-17	1990's	Dexrazoxane	For the prevention of cardiomyopathy associated with doxorubicin administration.	PX	Oncology	Oncology	Drug	1995-05-26	Cardiomyopathy associated with doxorubicin administration in women with metastatic breast cancer who have received a cumulative dose of 300mg/m2.
1991-12-24	1990's	Dapsone Usp	Prophylaxis for Pneumocystis carinii pneumonia.	PX	Infectious Diseases	Infectious Diseases	Drug
1991-12-30	1990's	Cryptosporidium Hyperimmune Bovine Colostrum Igg Concentrate	Treatment of diarrhea in AIDS patients caused by infection with Cryptosporidium parvum.	TX	Infectious Diseases	Infectious Diseases	Biologic
1992-01-08	1990's	Dapsone Usp	For the combination treatment of Pneumocystis carinii pneumonia in conjunction with trimethoprim.	TX	Infectious Diseases	Infectious Diseases	Drug
1992-01-14	1990's	Cystic Fibrosis Transmembrane Conductance Regulator	For cystic fibrosis transmembrane conductance regulator protein replacement therapy in cystic fibrosis patients.	TX	Pulmonary	Pediatric-Onset	Biologic
1992-01-16	1990's	Botulinum Toxin Type B	Treatment of cervical dystonia.	TX	Neurology	Adult-Onset	Biologic	2000-12-08	Treatment of patients with cervical dystonia to reduce the severity of abnormal head position and neck pain associated with cervical dystonia.
1992-01-21	1990's	Ananain, Comosain	For the enzymatic debridement of severe burns.	TX	Dermatology	Emergency	Drug
1992-01-30	1990's	Ciliary Neurotrophic Factor	Treatment of amyotrophic lateral sclerosis.	TX	Neurology	Adult-Onset	Biologic
1992-01-30	1990's	L-Baclofen	Treatment of intractable spasticity in children with cerebral palsy.	TX	Neurology	Pediatric-Onset	Drug
1992-02-06	1990's	Papaverine Topical Gel	Treatment of sexual dysfunction in spinal cord injury patients.	TX	Nephrology/Urology	Emergency	Drug
1992-02-19	1990's	Aminosalicylic Acid	Treatment of tuberculosis infections	TX	Infectious Diseases	Infectious Diseases	Drug	1994-06-30	Treatment of tuberculosis
1992-02-24	1990's	Loxoribine	Treatment of common variable immunodeficiency.	TX	Immunology	Pediatric-Onset	Drug
1992-02-24	1990's	Melphalan	Treatment of patients with multiple myeloma for whom oral therapy is inappropriate.	TX	Oncology	Oncology	Drug	1992-11-18	For the palliative treatment of patients with multiple myeloma for whom oral melphalan is not appropriate.
1992-02-24	1990's	Thyrotropin Alpha	As an adjunct in the diagnosis of thyroid cancer.	DX	Oncology	Oncology	Biologic	1998-11-30	As an adjunctive diagnostic tool for serum thyroglobulin (Tg) testing with or without radioiodine imaging in the follow-up of patients with thyroid cancer.
1992-02-25	1990's	Diazepam Viscous Solution For Rectal Administration	For the management of selected, refractory, patients with epilepsy, on stable regimens of antiepileptic drugs (AEDs), who require intermittent use of diazepam to control bouts of increased seizure activity.	TX	Neurology	Pediatric-Onset	Drug	1997-07-29
1992-02-28	1990's	Pilocarpine Hcl	Treatment of xerostomia and keratoconjunctivitis sicca in Sjogren's syndrome patients.	TX	Ophthalmology	Adult-Onset	Drug	1998-02-11	Treatment of dry mouth in patients with Sjogren's syndrome.
1992-03-03	1990's	Melphalan	For use in hyperthermic regional limb perfusion to treat metastatic melanoma of the extremity.	TX	Oncology	Oncology	Drug
1992-03-24	1990's	Hiv Neutralizing Antibodies	Treatment of acquired immunodeficiency syndrome.	TX	Infectious Diseases	Infectious Diseases	Biologic
1992-03-25	1990's	Polymeric Oxygen	Treatment of sickle cell anemia.	TX	Hematology	Pediatric-Onset	Drug
1992-03-25	1990's	Human Immunodeficiency Virus Immune Globulin	Treatment of HIV-infected pregnant women and infants of HIV-infected mothers.	TX	Infectious Diseases	Infectious Diseases	Biologic
1992-03-25	1990's	Butyrylcholinesterase	For the reduction and clearance of toxic blood levels of cocaine encountered during a drug overdose.	TX	Pharmacology/Toxicology/Poisoning/Chelators	Emergency	Drug
1992-04-02	1990's	Ciliary Neurotrophic Factor, Recombinant Human	Treatment of spinal muscular atrophies.	TX	Neurology	Pediatric-Onset	Biologic
1992-04-07	1990's	Arginine Butyrate	Treatment of beta-hemoglobinopathies and beta-thalassemia.	TX	Hematology	Pediatric-Onset	Drug
1992-04-07	1990's	Technetium Tc99M Murine Monoclonal Antibody (Igg2A) To B Cell	Diagnostic imaging in the evaluation of the extent of disease in patients with histologically confirmed diagnosis of non-Hodgkin's B-cell lymphoma, acute B-cell lymphoblastic leukemia (in children and adults), and chronic B-cell lymphocytic leukemia.	DX	Oncology	Oncology	Biologic
1992-04-10	1990's	Alitretinoin	Treatment of acute promyelocytic leukemia	TX	Oncology	Oncology	Drug
1992-04-10	1990's	Anaritide Acetate	Improvement of early renal allograft function following renal transplantation.	TX	Transplant	Transplant	Drug
1992-04-15	1990's	Sodium Monomercaptoundecahydro-Closo-Dodecaborate	For use in boron neutron capture therapy (BNCT) in the treatment of glioblastoma multiforme.	TX	Oncology	Oncology	Drug
1992-05-08	1990's	Ciliary Neurotrophic Factor, Recombinant Human	Treatment of motor neuron disease (including amyotrophic lateral sclerosis, progressive muscular atrophy, progressive bulbar palsy, and primary lateral sclerosis).	TX	Neurology	Adult-Onset	Biologic
1992-05-11	1990's	5,6-Dihydro-5-Azacytidine	Treatment of malignant mesothelioma.	TX	Oncology	Oncology	Drug
1992-05-12	1990's	Imported Fire Ant Venom, Allergenic Extract	For skin testing of victims of fire ant stings to confirm fire ant sensitivity and if positive, for use as immunotherapy for the prevention of IgE-mediated anaphylactic reactions.	DX/TX	Pharmacology/Toxicology/Poisoning/Chelators	Emergency	Biologic
1992-06-11	1990's	Dianeal Peritoneal Dialysis Solution With 1.1% Amino Acids	For use as a nutritional supplement for the treatment of malnourishment in patients undergoing continuous ambulatory peritoneal dialysis.	TX	Nutrition	Adult-Onset	Drug
1992-06-19	1990's	Protein C Concentrate	For replacement therapy in patients with congenital or acquired protein C deficiency for the prevention and treatment of warfarin-induced skin necrosis during oral anticoagulation.	PX/TX	Hematology	Adult-Onset	Biologic
1992-06-19	1990's	Minocycline Hcl	Treatment of chronic malignant pleural effusion.	TX	Oncology	Oncology	Drug
1992-06-23	1990's	Protein C Concentrate	For replacement therapy in congenital protein C deficiency for the prevention and treatment of thrombosis, pulmonary emboli, and purpura fulminans.	TX	Hematology	Adult-Onset	Biologic	2007-03-30	Prevention and treatment of venous thrombosis and purpura fulminans
1992-06-30	1990's	Cystic Fibrosis Gene Therapy	Treatment of cystic fibrosis.	TX	Pulmonary	Pediatric-Onset	Biologic
1992-06-30	1990's	Secretory Leukocyte Protease Inhibitor	Treatment of bronchopulmonary dysplasia.	TX	Pulmonary	Pediatric-Onset	Biologic
1992-07-02	1990's	Sodium Phenylbutyrate	Treatment for sickling disorders, which include S-S hemoglobinopathy, S-C hemoglobinopathy, and S-thalassemia hemoglobinopathy.	TX	Hematology	Pediatric-Onset	Drug
1992-07-24	1990's	Interferon Beta-1A (Recombinant Human)	Treatment of acute non-A, non-B hepatitis.	TX	Infectious Diseases	Infectious Diseases	Biologic
1992-07-24	1990's	Fialuridine	Adjunctive treatment of chronic active hepatitis B.	TX	Infectious Diseases	Infectious Diseases	Drug
1992-07-24	1990's	L-Threonine	Treatment of spasticity associated with familial spastic paraparesis.	TX	Neurology	Pediatric-Onset	Drug
1992-08-27	1990's	Anaritide Acetate	Treatment of patients with acute renal failure.	TX	Nephrology/Urology	Adult-Onset	Drug
1992-09-15	1990's	Botulinum Toxin Type A	Treatment of synkinetic closure of the eyelid associated with VII cranial nerve aberrant regeneration.	TX	Ophthalmology	Adult-Onset	Biologic
1992-09-30	1990's	Butyrylcholinesterase	Treatment of post-surgical apnea.	TX	Pulmonary	Adult-Onset	Drug
1992-10-06	1990's	Oxaliplatin	Treatment of ovarian cancer.	TX	Oncology	Oncology	Drug
1992-10-08	1990's	Ai-Rsa	Treatment of autoimmune uveitis.	TX	Ophthalmology	Adult-Onset	Biologic
1992-10-13	1990's	Immune Globulin Intravenous (Human)	Treatment of polymyositis/dermatomyositis.	TX	Rheumatology	Adult-Onset	Biologic
1992-10-16	1990's	Antihemophilic Factor/Von Willebrand Factor Complex (Human), Dried, Pasteurized	Treatment of patients with von Willebrand's disease	TX	Hematology	Pediatric-Onset	Biologic	1999-04-01	(1) In adult patients for treatment and prevention of bleeding in hemophilia A (classic hemophilia) and (2) in adult and pediatric patients for treatment of spontaneous and trauma-induced bleeding episodes in severe von Willebrand disease, and in mild and moderate von Willebrand disease where use of desmopressin is known or suspected to be inadequate.
1992-10-16	1990's	C1-Esterase-Inhibitor, Human, Pasteurized	Prevention and/or treatment of acute attacks of hereditary angioedema.	PX/TX	Immunology	Pediatric-Onset	Biologic	2009-10-08	Treatment of acute attacks of hereditary angioedema.	2017-06-22	For routine prophylaxis to prevent Hereditary Angioedema (HAE) attacks in adolescent and adult patients.
1992-10-16	1990's	Allopurinol Sodium	Management of patients with leukemia, lymphoma, and solid tumor malignancies who are receiving cancer therapy which causes elevations of serum and urinary uric acid levels and who cannot tolerate oral therapy.	TX	Oncology	Oncology	Drug	1996-05-17	Management of patients with leukemia, lymphoma, and solid tumor malignancies who are receiving cancer therapy which causes elevations of serum and urinary uric acid levels and who cannot tolerate oral therapy.
1992-10-16	1990's	Herpes Simplex Virus Gene	Treatment of primary and metastatic brain tumors.	TX	Oncology	Oncology	Biologic
1992-10-16	1990's	Interleukin-1 Receptor Antagonist, Human Recombinant	Prevention and treatment of graft versus host disease in transplant recipients.	PX/TX	Transplant	Transplant	Biologic
1992-11-25	1990's	Topiramate	Treatment of Lennox-Gastaut syndrome.	TX	Neurology	Pediatric-Onset	Drug	2001-08-28	As adjunctive therapy in patients two years and older with siezures associated with Lennox-Gastaut syndrome.
1992-12-01	1990's	Idarubicin	Treatment of myelodysplastic syndromes.	TX	Oncology	Oncology	Drug
1992-12-02	1990's	Interferon Beta-1A (Recombinant)	Treatment of symptomatic patients with AIDS including all patients with CD4 T-cell counts less than 200 cells per mm3.	TX	Infectious Diseases	Infectious Diseases	Biologic
1992-12-02	1990's	Idarubicin	Treatment of chronic myelogenous leukemia.	TX	Oncology	Oncology	Drug
1992-12-09	1990's	Peg-Glucocerebrosidase	For use as chronic enzyme replacement therapy in patients with Gaucher's disease who are deficient in glucocerebrosidase.	TX	Metabolism	Pediatric-Onset	Biologic
1992-12-16	1990's	Immune Globulin Intravenous (Human)	Treatment of juvenile rheumatoid arthritis.	TX	Rheumatology	Pediatric-Onset	Biologic
1992-12-18	1990's	Isobutyramide	Treatment of beta-hemoglobinopathies and beta-thalassemia syndromes.	TX	Hematology	Pediatric-Onset	Drug
1992-12-18	1990's	Transforming Growth Factor-Beta 2	Treatment of full thickness macular holes.	TX	Ophthalmology	Adult-Onset	Biologic
1993-01-06	1990's	Tumor Necrosis Factor-Binding Protein 1	Treatment of symptomatic patients with AIDS including all patients with CD4 counts less than 200 cells per mm3.	TX	Infectious Diseases	Infectious Diseases	Biologic
1993-01-06	1990's	Tumor Necrosis Factor-Binding Protein Ii	Treatment of symptomatic patients with the AIDS including all patients with CD4 T-cell counts less than 200 cells per mm3.	TX	Infectious Diseases	Infectious Diseases	Biologic
1993-01-07	1990's	Monoclonal Antibody For Immunization Against Lupus Nephritis	Treatment of lupus nephritis.	TX	Nephrology/Urology	Adult-Onset	Biologic
1993-01-08	1990's	Cystic Fibrosis Transmembrane Conductance Regulator Gene	Treatment of cystic fibrosis.	TX	Pulmonary	Pediatric-Onset	Biologic
1993-01-11	1990's	Colfosceril Palmitate, Cetyl Alcohol, Tyloxapol	Treatment of adult respiratory distress syndrome.	TX	Pulmonary	Adult-Onset	Drug
1993-01-12	1990's	Thalidomide	Treatment of the clinical manifestations of mycobacterial infection caused by Mycobacterium tuberculosis and non-tuberculous mycobacteria.	TX	Infectious Diseases	Infectious Diseases	Drug
1993-01-13	1990's	Interferon Beta (Recombinant Human)	Treatment of primary brain tumors.	TX	Oncology	Oncology	Biologic
1993-01-14	1990's	Tretinoin	Treatment of acute and chronic leukemia.	TX	Oncology	Oncology	Drug
1993-02-12	1990's	Somatropin	Treatment of cachexia associated with AIDS.	TX	Infectious Diseases	Infectious Diseases	Biologic
1993-02-18	1990's	Immune Globulin Intravenous, Human	Infection prophylaxis in pediatric patients affected with the human immunodeficiency virus.	PX	Infectious Diseases	Infectious Diseases	Biologic	1993-12-27	For prophylaxis of children with clinical or immunologic evidence of human immunodeficiency virus to decrease the frequency of serious and minor bacterial infections and the frequency of hospitalization, and to increase the time free of serious bacterial infections.
1993-03-05	1990's	Daclizumab	Prevention of acute renal allograft rejection.	PX	Transplant	Transplant	Biologic	1997-12-10	Prophylaxis of acute organ rejection in patients receiving renal transplants, to be used as a part of an immunosuppressive regimen that includes cyclosporine and corticosteroids.
1993-03-05	1990's	Humanized Anti-Tac	Prevention of acute graft-vs-host disease following bone marrow transplantation.	PX	Transplant	Transplant	Biologic
1993-03-15	1990's	Modafinil	Treatment of excessive daytime sleepiness in narcolepsy.	TX	Neurology	Adult-Onset	Drug	1998-12-24	Improve wakefulness in patients with excessive daytime sleepiness associated with narcolepsy.
1993-03-16	1990's	Atovaquone	Treatment and suppression of Toxoplasma gondii encephalitis.	PX/TX	Infectious Diseases	Infectious Diseases	Drug
1993-03-16	1990's	Atovaquone	Primary prophylaxis of HIV-infected persons at high risk for developing Toxoplasma gondii encephalitis.	PX	Infectious Diseases	Infectious Diseases	Drug
1993-03-16	1990's	Riluzole	Treatment of amyotrophic lateral sclerosis.	TX	Neurology	Adult-Onset	Drug	1995-12-12	Treatment of patients with amyotrophic lateral sclerosis. Riluzole extends survival and/or time to tracheostomy.
1993-04-06	1990's	Aminosalicylate Sodium	Treatment of Crohn's disease.	TX	Gastroenterology	Adult-Onset	Drug
1993-04-19	1990's	Cladribine	Treatment of non-Hodgkin's lymphoma.	TX	Oncology	Oncology	Drug
1993-04-22	1990's	Factor Xiii, Recombinant	Treatment of congenital factor XIII deficiency.	TX	Hematology	Pediatric-Onset	Biologic
1993-04-22	1990's	Protein C Concentrate	For use in the prevention and treatment of purpura fulminans in meningococcemia.	PX/TX	Infectious Diseases	Infectious Diseases	Biologic
1993-04-22	1990's	Apomorphine Hcl	Treatment of the on-off fluctuations associated with late-stage Parkinson's disease.	TX	Neurology	Adult-Onset	Drug	2004-04-20	For the acute, intermittent treatment of hypomobility, "off" episodes ("end-of-dose-wearing-off" and unpredictable :on/off" episodes) associated with advanced Parkinson's disease
1993-04-29	1990's	Monolaurin	Treatment of congenital primary ichthyosis.	TX	Dermatology	Pediatric-Onset	Drug
1993-05-06	1990's	Rii Retinamide	Treatment of myelodysplastic syndromes.	TX	Oncology	Oncology	Drug
1993-05-14	1990's	Aminosidine	Treatment of tuberculosis.	TX	Infectious Diseases	Infectious Diseases	Drug
1993-05-14	1990's	Daunorubicin Citrate Liposome Injection	Treatment of patients with advanced HIV-associated Kaposi's sarcoma.	TX	Oncology	Infectious Diseases	Drug	1996-04-08	First line cytotoxic therapy for advanced, HIV related Kaposi's sarcoma.
1993-06-02	1990's	Cytarabine Liposomal	Treatment of neoplastic meningitis.	TX	Oncology	Oncology	Drug	1999-04-01	Intrathecal treatment of lymphomatous meningitis.
1993-06-02	1990's	Anti-Thymocyte Serum	Treatment of allograft rejection, including solid organ (kidney, liver, heart, lung, and pancreas) and bone marrow transplantation.	TX	Transplant	Transplant	Biologic
1993-06-16	1990's	Disodium Clodronate	Treatment of hypercalcemia of malignancy.	TX	Oncology	Oncology	Drug
1993-06-22	1990's	8-Methoxsalen	For use in conjunction with the UVAR photopheresis to treat diffuse systemic sclerosis.	TX	Rheumatology	Adult-Onset	Drug
1993-06-22	1990's	Nitric Oxide	Treatment of persistent pulmonary hypertension in the newborn.	TX	Vascular	Pediatric-Onset	Drug	1999-12-23	In conjunction with ventilatory support and other appropriate agents, in the treatment of term and near-term (>34 weeks) neonates with hypoxic respiratory failure associated with clinical or echocardiographic evidence of pulmonary hypertension, where it improves oxygenation and reduces the need for extracorporeal membrane oxygenation.
1993-06-23	1990's	Vasoactive Intestinal Polypeptide	Treatment of acute esophageal food impaction.	TX	Gastroenterology	Adult-Onset	Biologic
1993-07-01	1990's	Roquinimex	To prolong time to relapse in leukemia patients who have undergone autologous bone marrow transplantation.	PX	Transplant	Transplant	Drug
1993-07-15	1990's	Sucralfate	Treatment of oral mucositis and stomatitis following radiation therapy for head and neck cancer.	TX	Oncology	Oncology	Drug
1993-07-23	1990's	Primaquine Phosphate	For use in combination with clindamycin hydrochloride in the treatment of Pneumocystis carinii pneumonia associated with AIDS.	TX	Infectious Diseases	Infectious Diseases	Drug
1993-07-26	1990's	Secalciferol	Treatment of familial hypophosphatemic rickets.	TX	Endocrinology	Pediatric-Onset	Drug
1993-08-02	1990's	Pulmonary Surfactant Replacement, Porcine	For the treatment and prevention of respiratory distress syndrome in premature infants.	PX/TX	Pulmonary	Pediatric-Onset	Biologic	1999-11-18	Treatment (rescue) of respiratory distress syndrome in premature infants.
1993-08-17	1990's	Amiodarone	Treatment of incessant ventricular tachycardia.	TX	Cardiology	Adult-Onset	Drug
1993-08-17	1990's	Toremifene	Treatment of desmoid tumors.	TX	Oncology	Oncology	Drug
1993-08-20	1990's	Mitomycin-C	Treatment of refractory glaucoma as an adjunct to ab externo glaucoma surgery.	TX	Ophthalmology	Adult-Onset	Drug
1993-08-23	1990's	Methotrexate	Treatment of juvenile rheumatoid arthritis.	TX	Rheumatology	Pediatric-Onset	Drug
1993-08-24	1990's	Protirelin	Prevention of infant respiratory distress syndrome associated with prematurity.	PX	Pulmonary	Pediatric-Onset	Drug
1993-09-17	1990's	Bleomycin Sulfate	Treatment of malignant pleural effusion.	TX	Oncology	Oncology	Drug	1996-02-20	Treatment of malignant pleural effusion.
1993-09-17	1990's	2-0-Desulfated Heparin	Treatment of cystic fibrosis.	TX	Pulmonary	Pediatric-Onset	Biologic
1993-09-30	1990's	Bovine Whey Protein Concentrate	Treatment of cryptosporidiosis caused by the presence of Cryptosporidium parvum in the gastrointestinal tract of patients who are immunodeficient/immunocompromised or immunocompetent.	TX	Infectious Diseases	Infectious Diseases	Biologic
1993-09-30	1990's	Interleukin-3, Human, Recombinant	For sequential administration with sargramostim to accelerate neutrophil and platelet recovery in patients undergoing autologous bone marrow transplantation for the treatment of Hodgkin's disease or non-Hodgkin's lymphoma.	TX	Transplant	Transplant	Biologic
1993-10-05	1990's	Bispecific Antibody 520C9X22	For in vivo serotherapy of patients with ovarian cancer.	TX	Oncology	Oncology	Biologic
1993-10-05	1990's	Peldesine	Treatment of cutaneous T-cell lymphoma.	TX	Oncology	Oncology	Drug
1993-10-20	1990's	Alprostadil	Treatment of severe peripheral arterial occlusive disease (critical limb ischemia) in patients where other procedures, grafts or angioplasty, are not indicated.	TX	Vascular	Adult-Onset	Drug
1993-11-09	1990's	Rho (D) Immune Globulin Intravenous (Human)	Treatment of immune thrombocytopenic purpura.	TX	Hematology	Adult-Onset	Biologic	1995-03-24	Treatment of adults and children with chronic and acute immune thrombocytopenic purpura.
1993-11-15	1990's	Aminosidine	Treatment of Mycobacterium avium complex.	TX	Infectious Diseases	Infectious Diseases	Drug
1993-11-15	1990's	Recombinant Retroviral Vector - Glucocerebrosidase	For use as enzyme replacement therapy for patients with types I, II, or III Gaucher disease.	TX	Metabolism	Pediatric-Onset	Biologic
1993-11-15	1990's	Melatonin	Treatment of circadian rhythm sleep disorders in blind people with no light perception.	TX	Neurology	Pediatric-Onset	Drug
1993-11-17	1990's	Aprotinin	For prophylactic use to reduce perioperative blood loss and the homologous blood transfusion requirement in patients undergoing cardiopulmonary bypass surgery in the course of repeat coronary artery bypass graft surgery, and in selected cases of primary coronary artery bypass graft surgery where the risk of bleeding is especially high (impaired hemostasis) or where transfusion is unavailable or u…	PX	Hematology	Adult-Onset	Drug	1993-12-29
1993-11-22	1990's	Immune Globulin Intravenous (Human)	Treatment of patients with acute myocarditis.	TX	Cardiology	Adult-Onset	Biologic
1993-11-22	1990's	Levocarnitine	Treatment of pediatric cardiomyopathy.	TX	Cardiology	Pediatric-Onset	Drug
1993-11-22	1990's	Sodium Phenylbutyrate	Treatment of urea cycle disorders: carbamylphosphate synthetase deficiency, ornithine transcarbamylase deficiency, and arginiosuccinic acid synthetase deficiency.	TX	Metabolism	Pediatric-Onset	Drug	1996-04-30	Adjunctive therapy in the chronic managment of patients with urea cycle disorders involving deficiencies of carbamylphosphate synthetase, ornithine transcarbamylase, or argininosuccinic acid synthetase.
1993-11-22	1990's	Benzoate/Phenylacetate	Treatment of acute hyperammonemia and associated encephalopathy in patients with deficiencies in enzymes of the urea cycle.	TX	Metabolism	Pediatric-Onset	Drug	2005-02-17	Adjunctive therapy in the treatment of acute hyperammonemia and associated encephalopathy in patients with deficiencies in enzymes of the urea cycle._x000D_ _x000D_
1993-12-09	1990's	Poly I: Poly C12U	Treatment of invasive metastatic melanoma (stage IIb, III, IV).	TX	Oncology	Oncology	Biologic
1993-12-09	1990's	Poly I: Poly C12U	Treatment of chronic fatigue syndrome	TX	Rheumatology	Adult-Onset	Biologic
1993-12-10	1990's	Sacrosidase	Treatment of congenital sucrase-isomaltase deficiency	TX	Metabolism	Pediatric-Onset	Biologic	1998-04-09	Oral replacement therapy of the genetically determined sucrase deficiency, which is part of congenital sucrease-isomaltase deficiency.
1993-12-20	1990's	5A8, Monoclonal Antibody To Cd4	For use in post-exposure prophylaxis for occupational exposure to human immunodeficiency virus.	TX	Infectious Diseases	Infectious Diseases	Biologic
1993-12-20	1990's	Hemin And Zinc Mesoporphyrin	Treatment of acute porphyric syndromes.	TX	Metabolism	Adult-Onset	Drug
1993-12-20	1990's	Epoetin Alfa	Treatment of myelodysplastic syndrome.	TX	Oncology	Oncology	Biologic
1993-12-20	1990's	Beractant	Treatment of full-term newborn infants with respiratory failure caused by meconium aspiration syndrome, persistent pulmonary hypertension of the newborn, or pneumonia and sepsis.	TX	Pulmonary	Pediatric-Onset	Biologic
1993-12-22	1990's	Neutrophil-Endothelial Interaction Inhibitor	Treatment of post-ischemic pulmonary reperfusion edema following surgical treatment for chronic thromboembolic pulmonary hypertension.	TX	Pulmonary	Adult-Onset	Drug
1994-01-12	1990's	Antivenin, Crotalidae Polyvalent Immune Fab (Ovine)	Treatment of envenomations inflicted by North American crotalid snakes.	TX	Pharmacology/Toxicology/Poisoning/Chelators	Emergency	Biologic	2000-10-02	Treatment of minimal and moderate North American Crotalidae envenomation
1994-01-12	1990's	Recombinant Human Gelsolin	Treatment of the respiratory symptoms of cystic fibrosis.	TX	Pulmonary	Pediatric-Onset	Biologic
1994-01-31	1990's	Ammonium Tetrathiomolybdate	Treatment of Wilson's disease.	TX	Metabolism	Pediatric-Onset	Drug
1994-01-31	1990's	Tizanidine Hcl	Treatment of spasticity associated with multiple sclerosis and spinal cord injury.	TX	Neurology	Adult-Onset	Drug
1994-02-10	1990's	Choline Chloride	Treatment of choline deficiency, specifically the choline deficiency, hepatic steatosis, and cholestasis, associated with long-term parenteral nutrition.	TX	Nutrition	Adult-Onset	Drug
1994-02-14	1990's	Exisulind	For the suppression and control of colonic adenomatous polyps in the inherited disease adenomatous polyposis coli.	TX	Gastroenterology	Adult-Onset	Drug
1994-02-14	1990's	Reduced L-Glutathione	Treatment of AIDS-associated cachexia.	TX	Infectious Diseases	Infectious Diseases	Drug
1994-03-01	1990's	Bovine Immunoglobulin Concentrate, Cryptosporidium Parvum	Treatment and symptomatic relief of Cryptosporidium parvum infection of the gastrointestinal tract in immunocompromised patients.	TX	Infectious Diseases	Infectious Diseases	Biologic
1994-03-01	1990's	Heme Arginate	Treatment of myelodysplastic syndromes.	TX	Oncology	Oncology	Biologic
1994-03-14	1990's	Sulfadiazine	For use in combination with pyrimethamine for the treatment of Toxoplasma gondii encephalitis in patients with and without AIDS.	TX	Infectious Diseases	Infectious Diseases	Drug	1994-07-29	Toxoplasmosis, as adjunctive with pyrimethamine
1994-03-16	1990's	Amiodarone Hcl	For the acute treatment and prophylaxis of life-threatening ventricular tachycardia or ventricular fibrillation.	PX/TX	Cardiology	Adult-Onset	Drug	1995-08-03	For initiation of treatment and prophylaxis of frequently recurring ventricular fibrillation and hemodynamically unstable ventricular tachycardia in patients refractory to other therapy.
1994-03-16	1990's	Immunotherapeutic Vaccine Consisting Of (Pam)2-Lys-Ser-Ser-Gln-Tyr-Ile-Lys-Ala-Asn-Ser-Lys-Phe-Ile-Gly-Ile-Thr-Glu-Ala-Ala-Ala-Phe-Leu-Pro-Ser-Asp-Phe-Phe-Pro-Ser-Val	Treatment of chronic active hepatitis B infection in HLA-A2 positive patients.	TX	Infectious Diseases	Infectious Diseases	Biologic
1994-03-18	1990's	Oxandrolone	Treatment of moderate/severe acute alcoholic hepatitis in the presence of moderate protein calorie malnutrition.	TX	Gastroenterology	Emergency	Drug
1994-03-18	1990's	Mitoguazone	Treatment of diffuse non-Hodgkin's lymphoma, including AIDS-related diffuse non-Hodgkin's lymphoma.	TX	Oncology	Oncology	Drug
1994-04-19	1990's	Cladribine	Treatment of the chronic progressive form of multiple sclerosis.	TX	Neurology	Adult-Onset	Drug
1994-04-21	1990's	Busulfan	For use as preparative therapy for malignancies treated with bone marrow transplantation.	PX	Transplant	Transplant	Drug
1994-05-12	1990's	Methoxsalen	For the prevention of acute rejection of cardiac allografts	PX	Transplant	Transplant	Drug
1994-05-16	1990's	Betaine	Treatment of homocystinuria.	TX	Metabolism	Pediatric-Onset	Drug	1996-10-25	Treatment of homocystinuria to decrease elevated homocysteine blood levels.
1994-05-16	1990's	L-Cysteine	For the prevention and lessening of photosensitivity in erythropoietic protoporphyria.	PX	Metabolism	Adult-Onset	Drug
1994-05-16	1990's	Tositumomab And Iodine I 131 Tositumomab	Treatment of non-Hodgkin's B-cell lymphoma.	TX	Oncology	Oncology	Biologic	2003-06-27	Treatment of patients with CD20 positive, follicular, non-Hodgkin's lymphoma, with and without transformation, whose disease is refractory to Rituximab and has relapsed following chemotherapy
1994-05-16	1990's	Treosulfan	Treatment of ovarian cancer.	TX	Oncology	Oncology	Drug
1994-05-23	1990's	Valrubicin	Treatment of carcinoma in situ of the urinary bladder.	TX	Oncology	Oncology	Drug	1998-09-25	For intravesical therapy of BCG-refractory carcinoma in situ of the urinary bladder in patients for whom immediate cystectomy would be associated with unacceptable morbidity or mortality.
1994-05-25	1990's	Arginine Butyrate	Treatment of sickle cell disease and beta thalassemia.	TX	Hematology	Pediatric-Onset	Drug
1994-05-25	1990's	Isobutyramide	Treatment of sickle cell disease and beta thalassemia.	TX	Hematology	Pediatric-Onset	Drug
1994-05-25	1990's	Ganaxolone	Treatment of infantile spasms.	TX	Neurology	Pediatric-Onset	Drug
1994-06-13	1990's	Rituximab	Treatment of non-Hodgkin's B-cell lymphoma	TX	Oncology	Oncology	Biologic	1997-11-26
1994-06-14	1990's	L-2-Oxothiazolidine-4-Carboxylic Acid	Treatment of adult respiratory distress syndrome.	TX	Pulmonary	Adult-Onset	Drug
1994-06-15	1990's	Buprenorphine Hydrochloride	Treatment of opiate addiction in opiate users.	TX	Neurology	Adult-Onset	Drug	2002-10-08	Treatment of opioid dependence in patients 16 years of age or older	2017-11-30	SUBLOCADE is indicated for the treatment of moderate to severe opioid use disorder in patients who have initiated treatment with a transmucosal buprenorphine-containing product, followed by dose adjustment for a minimum of 7 days.
1994-06-20	1990's	Liposome Encapsulated Recombinant Interleukin-2	Treatment of cancers of the kidney and renal pelvis	TX	Oncology	Oncology	Biologic
1994-07-12	1990's	Autolymphocyte Therapy	Treatment of renal cell carcinoma.	TX	Oncology	Oncology	Biologic
1994-07-13	1990's	Dehydroepiandrosterone	Treatment of systemic lupus erythematosus (SLE) and the reduction in the use of steroids in steroid-dependent SLE patients.	TX	Rheumatology	Adult-Onset	Drug
1994-07-27	1990's	Gammalinolenic Acid	Treatment of juvenile rheumatoid arthritis.	TX	Rheumatology	Pediatric-Onset	Drug
1994-07-28	1990's	Busulfan	As preparative therapy in the treatment of malignancies with bone marrow transplantation.	PX	Transplant	Transplant	Drug	1999-02-04	For use in combination with cyclophosphamide as a conditioning regimen prior to allogeneic hematopoietic progenitor cell transplantation for chronic myelogenous leukemia.
1994-08-04	1990's	Clonazepam	Treatment of hyperekplexia (startle disease).	TX	Neurology	Pediatric-Onset	Drug
1994-08-24	1990's	Buffered Intrathecal Electrolyte/Dextrose Injection	For use as a diluent in the intrathecal administration of methotrexate and cytarabine for the prevention or treatment meningeal leukemia and lymphocytic lymphoma	PX/TX	Oncology	Oncology	Drug	1996-09-27	For the intrathecal administration of methotrexate and cytarabine for the prevention or treatment of meningeal leukemia and lymphocytic lymphoma.
1994-08-24	1990's	Recombinant Vaccinia (Human Papillomavirus)	Treatment of cervical cancer.	TX	Oncology	Oncology	Biologic
1994-09-06	1990's	Somatropin	Treatment of adults with growth hormone deficiency.	TX	Endocrinology	Adult-Onset	Biologic	1997-10-31
1994-09-06	1990's	Ibritumomab Tiuxetan	Treatment of B-cell non-Hodgkin's lymphoma.	TX	Oncology	Oncology	Biologic	2002-02-19	Treatment of patients with relapsed or refractory low-grade, follicular, or transformed B-cell non-Hodgkin's lymphoma, including patients with Rituximab (Rituxan?) refractory follicular non-Hodgkin?s lymphoma
1994-09-06	1990's	Ricin (Blocked) Conjugated Murine Monoclonal Antibody (Cd6)	Treatment of cutaneous T-cell lymphomas, acute T-cell leukemia-lymphoma, and related mature T-cell malignancies.	TX	Oncology	Oncology	Biologic
1994-09-09	1990's	Aminosidine	Treatment of visceral leishmaniasis (kala-azar).	TX	Infectious Diseases	Infectious Diseases	Drug
1994-09-13	1990's	Neurotrophin-1	Treatment of motor neuron disease/amyotrophic lateral sclerosis.	TX	Neurology	Adult-Onset	Biologic
1994-09-19	1990's	Monoclonal Ab(Murine) Anti-Idiotype Melanoma-Associated Antigen	Treatment of invasive cutaneous melanoma.	TX	Oncology	Oncology	Biologic
1994-09-26	1990's	Baclofen	Treatment of spasticity associated with cerebral palsy.	TX	Neurology	Pediatric-Onset	Drug
1994-10-03	1990's	Coagulation Factor Ix (Recombinant)	Treatment of hemophilia B.	TX	Hematology	Pediatric-Onset	Biologic	1997-02-11	For the control and prevention of hemorrhagic episodes in patients with hemophilia B (congenital factor IX deficiency and Christmas disease), including control and prevention of bleeding in surgical settings.
1994-10-07	1990's	Recombinant Human Luteinizing Hormone	For use in association with recombinant human follicle stimulating hormone for the treatment of women with chronic anovulation due to hypogonadotropic hypogonadism.	TX	Endocrinology	Adult-Onset	Biologic	2004-10-08	Luveris (lutropin alfa for injection), concomitantly administered with Gonal-f (follitropin alfa for injection), is indicated for stimulation of follicular development in infertile hypogonadotropic hypogonadal women with profound LH deficiency (LH (less than) 1.2 IU/L).
1994-10-13	1990's	Tobramycin For Inhalation	Treatment of bronchopulmonary infections of Pseudomonas aeruginosa in cystic fibrosis patients.	TX	Infectious Diseases	Pediatric-Onset	Drug	1997-12-22	Management of cystic fibrosis patients with P.aeruginosa.
1994-10-13	1990's	Melanoma Cell Vaccine	Treatment of invasive melanoma.	TX	Oncology	Oncology	Biologic
1994-10-27	1990's	Buprenorphine In Combination With Naloxone	Treatment of opiate addiction in opiate users	TX	Neurology	Adult-Onset	Drug	2002-10-08	Treatment of opioid dependence in patients 16 years of age or older
1994-11-07	1990's	Dapsone	Prophylaxis of toxoplasmosis in severely immunocompromised patients with CD4 counts below 100.	TX	Infectious Diseases	Infectious Diseases	Drug
1994-11-07	1990's	Sodium Oxybate	Treatment of narcolepsy.	TX	Neurology	Adult-Onset	Drug	2002-07-17	Treatment of cataplexy associated with narcolepsy	2005-11-18	Treatment of excessive daytime sleepiness in patients with narcolepsy	2018-10-26	Xyrem is indicated for the treatment of cataplexy or excessive daytime sleepiness (EDS) in patients 7 years of age and older with narcolepsy.
1994-11-10	1990's	Sodium Dichloroacetate	Treatment of lactic acidosis in patients with severe malaria.	TX	Infectious Diseases	Infectious Diseases	Drug
1994-11-21	1990's	Soluble Recombinant Human Complement Receptor Type 1	Prevention or reduction of adult respiratory distress syndrome.	PX	Pulmonary	Adult-Onset	Biologic
1994-11-22	1990's	Dimethyl Sulfoxide	Treatment of increased intracranial pressure in patients with severe, closed-head injury, also known as traumatic brain coma, for whom no other effective treatment is available.	TX	Neurology	Emergency	Drug
1994-11-28	1990's	Recombinant Methionyl Brain-Derived Neurotrophic Factor	Treatment of amyotrophic lateral sclerosis.	TX	Neurology	Adult-Onset	Biologic
1994-12-22	1990's	Somatostatin	Treatment of bleeding esophageal varices.	TX	Gastroenterology	Adult-Onset	Biologic
1994-12-22	1990's	Orgotein For Injection	Treatment of familial amyotrophic lateral sclerosis associated with a mutation of the gene (on chromosome 21q) for copper, zinc superoxide dismutase.	TX	Neurology	Adult-Onset	Drug
1994-12-22	1990's	Progesterone	Establishment and maintenance of pregnancy in women undergoing in vitro fertilization or embryo transfer procedures.	TX	Obstetrics and Gynecology	Adult-Onset	Drug
1994-12-22	1990's	Coumarin	Treatment of renal cell carcinoma.	TX	Oncology	Oncology	Drug
1995-01-04	1990's	Human Immunodeficiency Virus Immune Globulin	Treatment of HIV-infected pediatric patients.	TX	Infectious Diseases	Infectious Diseases	Biologic
1995-01-06	1990's	Aminocaproic Acid	For the topical treatment of traumatic hyphema of the eye.	TX	Ophthalmology	Emergency	Drug
1995-02-09	1990's	Chondroitinase	Treatment of patients undergoing vitrectomy.	TX	Ophthalmology	Adult-Onset	Biologic
1995-02-09	1990's	Purified Type Ii Collagen	Treatment of juvenile rheumatoid arthritis.	TX	Rheumatology	Pediatric-Onset	Biologic
1995-02-14	1990's	Glyceryl Trioleate And Glyceryl Trierucate	Treatment of adrenoleukodystrophy.	TX	Metabolism	Pediatric-Onset	Drug
1995-02-15	1990's	Adeno-Associated Viral-Based Vector Cystic Fibrosis Gene Therapy	Treatment of cystic fibrosis.	TX	Pulmonary	Pediatric-Onset	Biologic
1995-03-06	1990's	Somatropin (R-Dna)	For use alone or in combination with glutamine in the treatment of short bowel syndrome.	TX	Gastroenterology	Adult-Onset	Biologic	2003-12-01	Treatment of short bowel syndrome in patients receiving specialized nutritional support
1995-03-06	1990's	Glutamine	For use with human growth hormone in the treatment of short bowel syndrome (nutrient malabsorption from the gastrointestinal tract resulting from an inadequate absorptive surface).	TX	Gastroenterology	Adult-Onset	Drug	2004-06-10	Treatment of short bowel syndrome in patients receiving specialized nutritional support when used in conjunction with a recombinant human growth hormone that is approved for this indication.
1995-03-06	1990's	Recombinant Human Gelsolin	Treatment of acute and chronic respiratory symptoms of bronchiectasis.	TX	Infectious Diseases	Infectious Diseases	Biologic
1995-03-06	1990's	Sargramostim	To reduce neutropenia and leukopenia and decrease the incidence of death due to infection in patients with acute myelogenous leukemia.	PX	Oncology	Oncology	Biologic	1995-09-15	Following induction chemotherapy in older adult patients with acute myelogenous leukemia to shorten time to neutrophil recovery and to reduce the incidence of severe and life-threatening infections and infections resulting in death.
1995-03-08	1990's	Hepatitis B Immune Globulin Intravenous (Human)	Prophylaxis against hepatitis B virus reinfection in liver transplant patients.	PX	Infectious Diseases	Infectious Diseases	Biologic
1995-03-08	1990's	Pegvaliase-Pqpz	Treatment of hyperphenylalaninemia	TX	Metabolism	Pediatric-Onset	Drug	2018-05-24	Palynziq is indicated to reduce blood phenylalanine concentrations in adult patients with phenylketonuria (PKU) who have uncontrolled blood phenylalanine concentrations greater than 600 micromol/L on existing management
1995-03-08	1990's	Facilitated Dna Plasmid Vaccine	Treatment of cutaneous T cell lymphoma.	TX	Oncology	Oncology	Biologic
1995-03-08	1990's	Tyloxapol	Treatment of cystic fibrosis.	TX	Pulmonary	Pediatric-Onset	Drug
1995-03-09	1990's	Cystic Fibrosis Tr Gene Therapy (Recombinant Adenovirus)	Treatment of cystic fibrosis.	TX	Pulmonary	Pediatric-Onset	Biologic
1995-04-24	1990's	Clotrimazole	Treatment of sickle cell disease.	TX	Hematology	Pediatric-Onset	Drug
1995-05-01	1990's	Thalidomide	Treatment of severe recurrent aphthous stomatitis in severely, terminally immunocompromised patients.	TX	Gastroenterology	Adult-Onset	Drug
1995-05-15	1990's	Thalidomide	Treatment and prevention of recurrent aphthous ulcers in severely, terminally immunocompromised patients.	PX/TX	Gastroenterology	Adult-Onset	Drug
1995-05-16	1990's	Nitisinone	Treatment of tyrosinemia type 1.	TX	Metabolism	Pediatric-Onset	Drug	2002-01-18	Adjunctive therapy to dietary restriction of tyrosine and phenylalanine in the treatment of hereditary tyrosinemia type 1	2016-04-22	Treatment of hereditary tyrosinemia type 1 in combination with dietary restriction of tyrosine and phenylalanine.
1995-05-25	1990's	N-[4-(Trifluoromethyl)Phenyl] 5 Methylisoxazole-4-Carboxamide	Treatment of malignant glioma.	TX	Oncology	Oncology	Drug
1995-06-07	1990's	Recombinant Human Insulin-Like Growth Factor 1	Treatment of growth hormone receptor deficiency.	TX	Endocrinology	Pediatric-Onset	Biologic
1995-06-07	1990's	Recombinant Human Insulin-Like Growth Factor 1	Treatment of antibody-mediated growth hormone resistance in patients with isolated growth hormone deficiency Ia.	TX	Endocrinology	Pediatric-Onset	Biologic
1995-06-07	1990's	Ganciclovir Intravitreal Implant	Treatment of cytomegalovirus retinitis.	TX	Infectious Diseases	Infectious Diseases	Drug	1996-03-04	Treatment of CMV retinitis in patients with acquired immunodeficiency syndrome.
1995-06-09	1990's	Rifapentine	Treatment of pulmonary tuberculosis.	TX	Infectious Diseases	Infectious Diseases	Drug	1998-06-22
1995-06-09	1990's	Rifapentine	Treatment of Mycobacterium avium complex in patients with AIDS.	TX	Infectious Diseases	Infectious Diseases	Drug
1995-06-15	1990's	Trisodium Citrate Concentration	For use in leukapheresis procedures.	TX	Oncology	Oncology	Drug
1995-07-05	1990's	Encapsulated Porcine Islet Preparation	Treatment of type I diabetic patients who are already on immunosuppression.	TX	Endocrinology	Pediatric-Onset	Biologic
1995-07-05	1990's	Gabapentin	Treatment of amyotrophic lateral sclerosis	TX	Neurology	Adult-Onset	Drug
1995-07-05	1990's	Ancestim	For use in combination with filgrastim to decrease the number of phereses required to collect peripheral blood progenitor cells capable of providing rapid multi-lineage hematopoietic reconstitution following myelosuppressive or myeloablative therapy.	TX	Oncology	Oncology	Biologic
1995-07-10	1990's	Nitric Oxide	Treatment of acute respiratory distress syndrome in adults.	TX	Pulmonary	Adult-Onset	Drug
1995-07-12	1990's	Mitolactol	As adjuvant therapy in the treatment of primary brain tumors.	TX	Oncology	Oncology	Drug
1995-07-17	1990's	Synsorb Pk	Treatment of verocytotoxogenic E. coli infections.	TX	Infectious Diseases	Infectious Diseases	Drug
1995-07-17	1990's	Apomorphine	Treatment of the on-off fluctuations associated with late-stage Parkinson's disease.	TX	Neurology	Adult-Onset	Drug
1995-07-17	1990's	Filgrastim	For use in the mobilization of peripheral blood progenitor cells for collection in patients who will receive myeloablative or myelosuppressive chemotherapy.	TX	Oncology	Oncology	Biologic	1995-12-28	For use in the mobilization of hematopoietic progenitor cells into the peripheral blood collection by leukapheresis.
1995-07-17	1990's	Lucinactant	Treatment of acute respiratory distress syndrome in adults.	TX	Pulmonary	Adult-Onset	Biologic
1995-07-21	1990's	Alglucerase Injection	Replacement therapy in patients with Type II and III Gaucher's disease.	TX	Metabolism	Pediatric-Onset	Biologic
1995-07-26	1990's	Thalidomide	Treatment of erythema nodosum leprosum.	TX	Infectious Diseases	Infectious Diseases	Drug	1998-07-16	Acute treatment of the cutaneous manifestations of moderate to severe erythema nodosum leprosum (ENL) and as maintenance therapy for prevention and suppression of the cutaneous manifestations of ENL recurrences.
1995-08-23	1990's	Fibrinogen (Human)	For the control of bleeding and prophylactic treatment of patients deficient in fibrinogen.	PX/TX	Hematology	Adult-Onset	Biologic
1995-08-23	1990's	Lamotrigine	Treatment of Lennox-Gastaut syndrome.	TX	Neurology	Pediatric-Onset	Drug	1998-08-24	Adjunctive treatment of Lennox-Gastaut syndrome in pediatric and adult patients.
1995-09-15	1990's	Rgg0853, E1A Lipid Complex	Treatment of ovarian cancer.	TX	Oncology	Oncology	Biologic
1995-09-18	1990's	Sterile Talc Powder	Treatment of malignant pleural effusion.	TX	Oncology	Oncology	Drug	1997-12-24	Prevention of recurrence of malignant pleural effusions in symptomatic patients.
1995-09-18	1990's	Broxuridine	Radiation sensitizer in the treatment of primary brain tumors.	TX	Oncology	Oncology	Drug
1995-09-19	1990's	Porfiromycin	Treatment of head and neck cancer.	TX	Oncology	Oncology	Drug
1995-09-25	1990's	Elcatonin	Intrathecal treatment of intractable pain.	TX	Neurology	Adult-Onset	Drug
1995-10-11	1990's	Mycobacterium Avium Sensitin Rs-10	For use in the diagnosis of invasive Mycobacterium avium disease in immunocompetent individuals.	DX	Infectious Diseases	Infectious Diseases	Biologic
1995-10-13	1990's	Recombinant Human Insulin-Like Growth Factor-I	Treatment of post-poliomyelitis syndrome.	TX	Neurology	Adult-Onset	Biologic
1995-10-18	1990's	Lucinactant	Treatment of respiratory distress syndrome in premature infants.	TX	Pulmonary	Pediatric-Onset	Biologic
1995-10-24	1990's	Lidocaine Patch 5%	For relief of allodynia (painful hypersensitivity), and chronic pain in postherpetic neuralgia.	TX	Neurology	Adult-Onset	Drug	1999-03-19
1995-11-03	1990's	Etiocholanedione	Treatment of aplastic anemia.	TX	Hematology	Adult-Onset	Drug
1995-11-03	1990's	Recombinant Human Relaxin	Treatment of progressive systemic sclerosis.	TX	Rheumatology	Adult-Onset	Biologic
1995-11-09	1990's	Sorivudine	Treatment of herpes zoster (shingles) in immunocompromised patients	TX	Infectious Diseases	Infectious Diseases	Drug
1995-11-14	1990's	Infliximab	Treatment of Crohn's disease	TX	Gastroenterology	Adult-Onset	Biologic	1998-08-24	Treatment of moderately to severely active Crohn's disease for the reduction of the signs and symptoms, in patients who have an inadequate response to conventional therapies; and treatment of patients with fistulizing Crohn's disease for the reduction in the number of draining enterocutaneous fistula(s).
1995-11-22	1990's	Recombinant Methionyl Human Stem Cell Factor	Treatment of primary bone marrow failure.	TX	Hematology	Adult-Onset	Biologic
1995-11-22	1990's	Omega-3 (N-3) Polyunsaturated Fatty Acid With All Double Bonds In The Cis Configuration	Prevention of organ graft rejection.	PX	Transplant	Transplant	Drug
1995-12-04	1990's	Interferon Gamma-1B	Treatment of renal cell carcinoma.	TX	Oncology	Oncology	Biologic
1995-12-04	1990's	Uridine 5'-Triphosphate	Treatment of cystic fibrosis.	TX	Pulmonary	Pediatric-Onset	Drug
1995-12-12	1990's	Mecasermin	Treatment of growth hormone insensitivity syndrome.	TX	Endocrinology	Pediatric-Onset	Biologic	2005-08-30	Long-term treatment of growth failure in children with severe primary IGF-1 deficiency (Primary IGFD) or with growth hormone (GH) gene deletion who have developed neutralizing antibodies to growth hormone.
1996-01-05	1990's	Antihemophilic Factor (Human)	Treatment of von Willebrand's disease	TX	Hematology	Pediatric-Onset	Biologic	2007-01-31	For surgical and/or invasive procedures in patients with von Willebrand Disease (VWD) in whom desmopressin is either ineffective or contraindicated. It is not indicated for patients with severe VWD (Type 3) undergoing major surgery
1996-01-05	1990's	Valine, Isoleucine And Leucine	Treatment of hyperphenylalaninemia	TX	Metabolism	Pediatric-Onset	Drug
1996-01-17	1990's	Albendazole	Treatment of hydatid disease (cystic echinococcosis due to E. granulosus larvae or alveolar echinococcosis due to E. multilocularis larvae).	TX	Infectious Diseases	Infectious Diseases	Drug	1996-06-11	Treatment of cystic hydatid disease of the liver, lung, and peritoneum, caused by the larval form of the dog tapeworm, Echinococcus granulosus.
1996-01-18	1990's	Albendazole	Treatment of neurocysticercosis due to Taenia solium as: 1) chemotherapy of parenchymal, subarachnoidal and racemose (cysts in spinal fluid) neurocysticercosis in symptomatic cases and 2) prophylaxis of epilepsy and other sequelae in asymptomatic neurocysticercosis.	TX	Infectious Diseases	Infectious Diseases	Drug	1996-06-11	Treatment of parenchymal neurocysticercosis due to active lesions caused by larval forms of the pork tapeworm, Taenia solium.
1996-02-05	1990's	Dihydrotestosterone	Treatment of weight loss in AIDS patients with HIV-associated wasting.	TX	Infectious Diseases	Infectious Diseases	Drug
1996-02-05	1990's	Testosterone	Treatment of weight loss in AIDS patients with HIV-associated wasting.	TX	Infectious Diseases	Infectious Diseases	Drug
1996-02-08	1990's	Antihemophilic Factor (Recombinant)	For the control and prevention of hemorrhagic episodes and for surgical prophylaxis in patients with hemophilia A (congenital factor VIII deficiency or classic hemophilia).	PX/TX	Hematology	Pediatric-Onset	Biologic	2000-03-06
1996-03-11	1990's	Thalidomide	Treatment of HIV-associated wasting syndrome.	TX	Infectious Diseases	Infectious Diseases	Drug
1996-03-11	1990's	Interferon Beta-1A	Treatment of patients with secondary progressive multiple sclerosis	TX	Neurology	Adult-Onset	Biologic
1996-03-12	1990's	Rifapentine	Prophylactic treatment of Mycobacterium avium complex in patients with AIDS and a CD4+ count less than or equal to 75/mm3.	PX	Infectious Diseases	Infectious Diseases	Drug
1996-03-12	1990's	Collagenase Clostridium Histolyticum	Treatment of Peyronie's disease.	TX	Nephrology/Urology	Adult-Onset	Biologic	2013-12-06	Treatment of adult men with Peyronie's disease with a palpable plaque and curvature deformity of at least 30 degrees at the start of therapy.
1996-03-12	1990's	N-[4-(Trifluoromethyl)Phenyl]-5-Methylisoxazole-4-Carboxamide	Treatment of ovarian cancer.	TX	Oncology	Oncology	Drug
1996-03-26	1990's	Somatropin (R-Dna) For Injection	Treatment of children with AIDS-associated failure-to-thrive including AIDS-associated wasting.	TX	Infectious Diseases	Infectious Diseases	Biologic
1996-04-08	1990's	Idoxuridine	Treatment of nonparenchymatous sarcomas.	TX	Oncology	Oncology	Drug
1996-04-08	1990's	Lipid/Dna Human Cystic Fibrosis Gene	Treatment of cystic fibrosis.	TX	Pulmonary	Pediatric-Onset	Biologic
1996-04-25	1990's	Liposomal Prostaglandin E1 Injection	Treatment of acute respiratory distress syndrome.	TX	Pulmonary	Adult-Onset	Drug
1996-05-06	1990's	Amphotericin B Lipid Complex	Treatment of invasive zygomycosis.	TX	Infectious Diseases	Infectious Diseases	Drug
1996-05-06	1990's	Amphotericin B Lipid Complex	Treatment of invasive coccidioidomycosis.	TX	Infectious Diseases	Infectious Diseases	Drug
1996-05-07	1990's	Etiocholanedione	Treatment of Prader-Willi syndrome.	TX	Neurology	Pediatric-Onset	Drug
1996-05-10	1990's	Arcitumomab	Diagnosis and localization of primary, residual, recurrent and metastatic medullary thyroid carcinoma.	DX	Oncology	Oncology	Biologic
1996-05-23	1990's	Collagenase Clostridium Histolyticum	Treatment of advanced (involutional or residual stage) Dupuytren's disease	TX	Orthopedics	Adult-Onset	Biologic	2010-02-02	Treatment of adult patients with Dupuytren's contracture with a palpable cord
1996-06-04	1990's	Selective Inhibitor Of Polymorphonuclear Leukocyte (Pmn) Elastase	Therapeutic management of patients with lung disease attributable to cystic fibrosis.	TX	Pulmonary	Pediatric-Onset	Drug
1996-06-17	1990's	Methylnaltrexone	Treatment of chronic opioid-induced constipation unresponsive to conventional therapy.	TX	Gastroenterology	Adult-Onset	Drug
1996-06-26	1990's	Uridine 5'-Triphosphate	To facilitate the removal of lung secretions in the treatment of patients with primary ciliary dyskinesia.	TX	Pulmonary	Pediatric-Onset	Drug
1996-06-27	1990's	Amphotericin B Lipid Complex	Treatment of invasive candidiasis.	TX	Infectious Diseases	Infectious Diseases	Drug
1996-06-27	1990's	Gusperimus	Treatment of acute renal graft rejection episodes.	TX	Transplant	Transplant	Drug
1996-07-30	1990's	L-2-Oxothiazolidine-4-Carboxylic Acid	Treatment of amyotrophic lateral sclerosis.	TX	Neurology	Adult-Onset	Drug
1996-07-30	1990's	Lucinactant	Treatment of meconium aspiration syndrome in newborn infants	TX	Pulmonary	Pediatric-Onset	Biologic
1996-08-21	1990's	C1 Esterase Inhibitor (Human)	Treatment and prevention of angioedema caused by C1-esterase inhibitor deficiency.	PX/TX	Immunology	Pediatric-Onset	Biologic
1996-08-21	1990's	Methionine/L-Methionine	Treatment of AIDS myelopathy.	TX	Infectious Diseases	Infectious Diseases	Drug
1996-08-21	1990's	Amphotericin B Lipid Complex	Treatment of invasive protothecosis.	TX	Infectious Diseases	Infectious Diseases	Drug
1996-08-21	1990's	Mitoxantrone	Treatment of hormone refractory prostate cancer.	TX	Oncology	Oncology	Drug	1996-11-13	In combination with corticosteroids as initial chemotherapy for the treatment of patients with pain related to advanced hormone-refractory prostate cancer.
1996-08-21	1990's	Denileukin Diftitox	Treatment of patients with cutaneous T-cell lymphoma	TX	Oncology	Oncology	Biologic	1999-02-05	Treatment of patients with persistent or recurrent cutaneous T-cell lymphoma whose malignant cells express the CD25 component of the IL-2 receptor.
1996-09-09	1990's	2'-Deoxycytidine	As a host-protective agent in the treatment of acute myelogenous leukemia.	PX	Oncology	Oncology	Drug
1996-09-10	1990's	Human Acid Precursor Alpha-Glucosidase, Recombinant	Treatment of glycogen storage disease type II.	TX	Metabolism	Pediatric-Onset	Biologic
1996-09-10	1990's	Aldesleukin	Treatment of metastatic melanoma.	TX	Oncology	Oncology	Biologic	1998-01-09	Treatment of adults with metastatic melanoma.
1996-09-10	1990's	Prostaglandin E1 In Lipid Emulsion	Treatment of ischemic ulceration of the lower limbs due to peripheral arterial disease.	TX	Vascular	Adult-Onset	Drug
1996-09-16	1990's	9-Nitro-20-(S)-Camptothecin	Treatment of pancreatic cancer.	TX	Oncology	Oncology	Drug
1996-09-23	1990's	Amphotericin B Lipid Complex	Treatment of invasive sporotrichosis.	TX	Infectious Diseases	Infectious Diseases	Drug
1996-09-30	1990's	Interferon Gamma-1B	Delaying time to disease progression in patients with severe, malignant osteopetrosis.	TX	Orthopedics	Pediatric-Onset	Biologic	2000-02-10	Delaying time to disease progression in patients with severe, malignant osteopetrosis.
1996-10-15	1990's	Riluzole	Treatment of Huntington's disease.	TX	Neurology	Adult-Onset	Drug
1996-10-18	1990's	Leflunomide	Prevention of acute and chronic rejection in patients who have received solid organ transplants.	PX	Transplant	Transplant	Drug
1996-10-29	1990's	Ibuprofen Lysine	Treatment of patent ductus arteriosus	TX	Cardiology	Pediatric-Onset	Drug	2006-04-13	For closure of a clinically significant patent ductus arteriosus in premature infants weighing between 500 and 1500 g, who are no more than 32 weeks gestational age when usual medical management (e.g., fluid restriction, diuretics, respiratory support, etc.) is ineffective
1996-10-29	1990's	Ibuprofen I.V. Solution	Prevention of patent ductus arteriosus.	PX	Cardiology	Pediatric-Onset	Drug
1996-11-07	1990's	Filgrastim	Reduction in the duration of neutropenia, fever, antibiotic use, and hospitalization, following induction and consolidation treatment for acute myeloid leukemia.	PX	Oncology	Oncology	Biologic	1998-04-02	Reducing the time to neutrophil recovery and the duration of fever, following induction or consolidation chemotherapy treatment of adults with acute myeloid leukemia.
1996-11-08	1990's	Imexon	Treatment of multiple myeloma.	TX	Oncology	Oncology	Drug
1996-11-18	1990's	Somatropin For Injection	As replacement therapy for growth hormone deficiency in adults after epiphyseal closure.	TX	Endocrinology	Adult-Onset	Biologic	1997-12-15
1996-11-25	1990's	Monoclonal Antibody-B43.13	Treatment of epithelial ovarian cancer.	TX	Oncology	Oncology	Biologic
1996-12-06	1990's	Liposomal Amphotericin B	Treatment of visceral leishmaniasis.	TX	Infectious Diseases	Infectious Diseases	Drug	1997-08-11	Treatment of visceral leishmaniasis.
1996-12-10	1990's	N-Acetyl-Procainamide	Prevention of life-threatening ventricular arrhythmias in patients with documented procainamide-induced lupus.	TX	Cardiology	Adult-Onset	Drug
1996-12-10	1990's	Liposomal Amphotericin B	Treatment of cryptococcal meningitis.	TX	Infectious Diseases	Infectious Diseases	Drug	1997-08-11	Treatment of disseminated cryptococcosis including meningitis.
1996-12-10	1990's	Liposomal Amphotericin B	Treatment of histoplasmosis.	TX	Infectious Diseases	Infectious Diseases	Drug
1996-12-10	1990's	Porcine Fetal Neural Gabaergic Cells And/Or Precursors Aseptically Prepared For Intracerebral Implantation For Huntington'S Disease.	Treatment of Huntington's disease.	TX	Neurology	Adult-Onset	Biologic
1996-12-10	1990's	Porcine Fetal Neural Gabaergic Cells And/Or Precursors Aseptically Prepared And Coated With Anti-Mhc-1 Ab For Intracerebral Implantation	Treatment of Huntington's disease.	TX	Neurology	Adult-Onset	Biologic
1996-12-12	1990's	Nitazoxanide	Treatment of cryptosporidiosis.	TX	Infectious Diseases	Infectious Diseases	Drug	2002-11-22	Treatment of diarrhea caused by Cryptosporidium parvum and Giardia lamblia
1996-12-17	1990's	Porcine Fetal Neural Dopaminergic Cells And/Or Precursors Aseptically Prepared For Intracerebral Implantation.	Treatment of Hoehn and Yahr stage 4 and 5 Parkinson's disease.	TX	Neurology	Adult-Onset	Biologic
1996-12-17	1990's	Porcine Fetal Neural Dopaminergic Cells And/Or Precursors Aseptically Prepared And Coated With Anti-Mhc-1 Ab For Intracerebral Implantation	Treatment of Hoehn and Yahr stage 4 and 5 Parkinson's disease.	TX	Neurology	Adult-Onset	Biologic
1996-12-17	1990's	Oprelvekin	Prevention of severe chemotherapy-induced thrombocytopenia.	PX	Oncology	Oncology	Biologic	1997-11-25
1997-01-02	1990's	9-Cis-Retinoic Acid	Prevention of retinal detachment due to proliferative vitreoretinopathy.	PX	Ophthalmology	Adult-Onset	Drug
1997-01-28	1990's	Dehydroepiandrosterone Sulfate Sodium	To accelerate the re-epithelialization of donor sites in those hospitalized burn patients who must undergo autologous skin grafting.	TX	Dermatology	Emergency	Drug
1997-01-28	1990's	Enadoline Hydrochloride	Treatment of severe head injury.	TX	Neurology	Emergency	Drug
1997-01-29	1990's	Dehydroepiandrosterone Sulfate Sodium	Treatment of serious burns requiring hospitalization.	TX	Dermatology	Emergency	Drug
1997-02-13	1990's	Lepirudin	Treatment of heparin-associated thrombocytopenia type II.	TX	Hematology	Adult-Onset	Biologic	1998-03-06	For anticoagulation in patients with heparin-induced thrombocytopenia and associated thromboembolic disease in order to prevent further thromboembolic complications.
1997-02-18	1990's	Chlorobutanol/Propylene Glycol/Hydrochloric Acid	Treatment of patulous eustachian tube	TX	ENT	Pediatric-Onset	Drug
1997-03-13	1990's	Porfiromycin	Treatment of cervical cancer.	TX	Oncology	Oncology	Drug
1997-03-17	1990's	Poly-Iclc	Treatment of primary brain tumors.	TX	Oncology	Oncology	Drug
1997-03-24	1990's	Beta Alethine	Treatment of multiple myeloma.	TX	Oncology	Oncology	Drug
1997-03-24	1990's	Beta Alethine	Treatment of metastatic melanoma.	TX	Oncology	Oncology	Drug
1997-03-24	1990's	8 Cyclopentyl 1,3-Dipropylxanthine	Treatment of cystic fibrosis.	TX	Pulmonary	Pediatric-Onset	Drug
1997-03-25	1990's	Paclitaxel	Treatment of AIDS-related Kaposi's sarcoma.	TX	Oncology	Infectious Diseases	Drug	1997-08-04	For the second line treatment of AIDS-related Kaposi's sarcoma.
1997-03-25	1990's	Gp100 Adenoviral Gene Therapy	Treatment of metastatic melanoma.	TX	Oncology	Oncology	Biologic
1997-03-28	1990's	Mart-1 Adenoviral Gene Therapy For Malignant Melanoma	Treatment of metastatic melanoma.	TX	Oncology	Oncology	Biologic
1997-04-07	1990's	Levocarnitine	Treatment of zidovudine-induced mitochondrial myopathy.	TX	Infectious Diseases	Infectious Diseases	Drug
1997-04-15	1990's	Paclitaxel	Treatment of AIDS-related Kaposi's sarcoma.	TX	Oncology	Infectious Diseases	Drug
1997-04-15	1990's	Dimethylsulfoxide	Topical treatment for the prevention of soft tissue injury following extravastion of cytotoxic drugs.	TX	Pharmacology/Toxicology/Poisoning/Chelators	Emergency	Drug
1997-04-22	1990's	Oxandrolone	Treatment of patients with Duchenne's muscular dystrophy and Becker's muscular dystrophy.	TX	Neurology	Pediatric-Onset	Drug
1997-05-06	1990's	Retroviral Vector, R-Gc And Gc Gene 1750	Treatment of Gaucher disease.	TX	Metabolism	Pediatric-Onset	Biologic
1997-05-06	1990's	Suramin	Treatment of hormone-refractory prostate cancer.	TX	Oncology	Oncology	Drug
1997-06-02	1990's	Fampridine	Treatment of chronic, incomplete spinal cord injury.	TX	Neurology	Emergency	Drug
1997-06-04	1990's	Treprostinil	Treatment of pulmonary arterial hypertension.	TX	Vascular	Adult-Onset	Drug	2002-05-21	Treatment of pulmonary arterial hypertension.	2019-10-18	Orenitram is indicated for the treatment of pulmonary arterial hypertension (PAH) (WHO Group 1) to delay disease progression and to improve exercise capacity.
1997-06-13	1990's	Allogeneic Peripheral Blood Mononuclear Cells Sensitized Against Patient Alloantigens By Mixed Lymphocyte Culture	Treatment of pancreatic cancer	TX	Oncology	Oncology	Biologic
1997-06-24	1990's	Pegvisomant	Treatment of acromegaly.	TX	Endocrinology	Adult-Onset	Biologic	2003-03-25	Treatment of acromegaly in patients who have had an inadequate response to surgery and/or radiation therapy and/or other medical therapies, or for whom these therapies are not appropriate
1997-06-24	1990's	Porcine Sertoli Cells Aseptically Prepared For Intracerebral Co-Implantation With Fetal Neural Tissue	Treatment of Hoehn and Yahr stage four and five Parkinson's disease.	TX	Neurology	Adult-Onset	Biologic
1997-07-07	1990's	Busulfan	Treatment of primary brain malignancies.	TX	Oncology	Oncology	Drug
1997-07-18	1990's	Pentasaccharide Ethyl Glycoside Consisting Of One Alpha-D-Sialylosyl Residue As A Sodium Salt, Two Beta-D-Galactopyranosyl Residues, One 2-Acetamido-Beta-D-Glucopyranosyl Unit, And One Alpha-L-Fucopyranosyl Unit	Treatment of neonates and infants undergoing cardiopulmonary bypass during surgical repair of congenital heart lesions.	PX	Cardiology	Pediatric-Onset	Drug
1997-07-18	1990's	Icodextrin 7.5% With Electrolytes Peritoneal Dialysis Solution	Treatment of those patients having end stage renal disease and requiring peritoneal dialysis treatment.	TX	Nephrology/Urology	Adult-Onset	Drug	2002-12-20	For use as a single daily exchange for the long (8-16 hour) dwell during continuous ambulatory peritoneal dialysis (CAPD) or automated peritoneal dialysis (APD) for the management of chronic renal failure.
1997-07-18	1990's	Allogeneic Human Retinal Pigment Epithelial Cells On Gelatin Microcarriers	Treatment of Hoehn and Yahr stage 3 and 4 Parkinson's disease.	TX	Neurology	Adult-Onset	Biologic
1997-08-05	1990's	Poloxamer 188	Treatment of vasospasm in subarachnoid hemorrhage patients following surgical repair of a ruptured cerebral aneurysm.	TX	Vascular	Adult-Onset	Drug
1997-08-19	1990's	Recombinant Human Acid Alpha-Glucosidase; Alglucosidase Alfa	Treatment of glycogen storage disease type II.	TX	Metabolism	Pediatric-Onset	Biologic	2006-04-28	Myozyme for use in patients with Pompe disease (GAA deficiency). Alglucosidase alfa has been shown to improve ventilator-free survival in patients with infantile onset Pompe disease as compared to an untreated historical control, whereas use of Alphaglucosidase in patients with other forms of Pompe disease has not been adequately studied to assure safety and efficacy.	2010-05-24	Lumizyme for patients 8 years and older with late (non-infantile) onset Pompe disease (GAA deficiency) who do not have evidence of cardiac hypertrophy. The safety and efficacy of Lumizyme (alglucosidase alfa) have not been evaluated in controlled clinical trials in infantile-onset patients, or in late (non-infantile) onset patients less than 8 years of age	2014-08-01	(Lumizyme) Patients with Pompe disease (acid alpha-glucosidase (GAA deficiency)).
1997-08-19	1990's	Alpha-Melanocyte Stimulating Hormone	Prevention and treatment of intrinsic acute renal failure due to ischemia.	PX/TX	Nephrology/Urology	Adult-Onset	Biologic
1997-08-19	1990's	Short Chain Fatty Acid Enema	Treatment of chronic radiation proctitis.	TX	Oncology	Oncology	Drug
1997-08-19	1990's	Cysteamine Hydrochloride	Treatment of corneal cystine crystal accumulation in cystinosis patients.	TX	Ophthalmology	Adult-Onset	Drug	2012-10-02	Treatment of corneal cystine crystal accumulation in patients with cystinosis
1997-09-22	1990's	Purified Extract Of Pseudomonas Aeruginosa	Treatment of immune thrombocytopenia purpura where it is required to increase platelet counts.	TX	Hematology	Adult-Onset	Biologic
1997-09-22	1990's	Testosterone	For use as physiologic testosterone replacement in androgen deficient HIV+ patients with an associated weight loss.	TX	Infectious Diseases	Infectious Diseases	Drug
1997-09-24	1990's	Laronidase	Treatment of patients with mucopolysaccharidosis-I.	TX	Metabolism	Pediatric-Onset	Biologic	2003-04-30	Treatment for patients with Hurler and Hurler-Scheie forms of Mucopolysaccharidosis I (MPS I) and for patients with the Scheie form who have moderate to severe symptoms
1997-09-29	1990's	Recombinant Human Thrombopoietin	For use in accelerating platelet recovery in patients undergoing hematopoietic stem cell transplantation.	TX	Transplant	Transplant	Biologic
1997-10-20	1990's	Apomorphine	For use as rescue treatment for early morning motor dysfunction in late-stage Parkinson's disease.	TX	Neurology	Adult-Onset	Drug
1997-10-20	1990's	Alemtuzumab	Treatment of chronic lymphocytic leukemia.	TX	Oncology	Oncology	Biologic	2001-05-07	The treatment of patients with B-cell chronic lymphocytic leukemia who have been treated with alkylating agents and who have failed fludarabine therapy.
1997-10-20	1990's	Recombinant Human Interleukin-12	Treatment of renal cell carcinoma.	TX	Oncology	Oncology	Biologic
1997-10-20	1990's	Pegylated Recombinant Human Megakaryocyte Growth And Development Factor	For reducing the period of thrombocytopenia in patients undergoing hematopoietic stem cell transplantation.	TX	Transplant	Transplant	Biologic
1997-11-20	1990's	Pergolide	Treatment of Tourette's syndrome.	TX	Neurology	Pediatric-Onset	Drug
1997-11-20	1990's	Calcium Gluconate	For use as a wash for hydrofluoric acid spills on human skin.	TX	Pharmacology/Toxicology/Poisoning/Chelators	Emergency	Drug
1997-12-01	1990's	Chondrocyte-Alginate Gel Suspension	For use in correcting vesicoureteral reflux in the pediatric population.	TX	Nephrology/Urology	Pediatric-Onset	Biologic
1997-12-05	1990's	Urofollitropin	For the initiation and re-initiation of spermatogenesis in adult males with reproductive failure due to hypothalamic or pituitary dysfunction, hypogonadotropic hypogonadism.	TX	Endocrinology	Adult-Onset	Biologic
1997-12-08	1990's	Sterile Talc	Treatment of malignant pleural effusion	TX	Oncology	Oncology	Drug	2017-05-01	To decrease the recurrence of malignant pleural effusions in symptomatic patients following maximal drainage of the pleural effusion.
1997-12-08	1990's	Sterile Talc	Treatment of pneumothorax	TX	Pulmonary	Adult-Onset	Drug	2017-05-01	Steritalc is indicated in adults to decrease the recurrence of pneumothorax.
1997-12-11	1990's	Genetically Engineered Human Recombinant Igg4 Monoclonal Antibody Directed Against Human Tnf Alpha	Treatment of Crohn's disease.	TX	Gastroenterology	Adult-Onset	Biologic
1997-12-11	1990's	Tetrabenazine	Treatment of Huntington's disease	TX	Neurology	Adult-Onset	Drug	2008-08-15	Treatment of chorea associated with Huntington's disease
1997-12-11	1990's	Duramycin	Treatment of cystic fibrosis.	TX	Pulmonary	Pediatric-Onset	Drug
1997-12-12	1990's	Basiliximab	Prophylaxis of solid organ rejection.	PX	Transplant	Transplant	Biologic	1998-05-12	Prophylaxis of acute organ rejection in patients receiving renal transplantation when used as part of an immunosuppressive regimen that includes cyclosporine and corticosteroids._x000D_
1997-12-31	1990's	Sodium Dichloroacetate	Treatment of congenital lactic acidosis.	TX	Metabolism	Pediatric-Onset	Drug
1998-01-06	1990's	L-Baclofen	Treatment of trigeminal neuralgia	TX	Neurology	Adult-Onset	Drug
1998-01-08	1990's	Thymalfasin	Treatment of DiGeorge anomaly with immune defects.	TX	Immunology	Pediatric-Onset	Biologic
1998-01-20	1990's	Carglumic Acid	Treatment of N-acetylglutamate synthetase deficiency.	TX	Metabolism	Pediatric-Onset	Drug	2010-03-18	As an adjunctive therapy for the treatment of acute hyperammonemia due to the deficiency of the hepatic enzyme N-acetylglutamate synthase (NAGS) and as manitenance therapy for chronic hyperammonemia due to NAGS deficiency
1998-02-03	1990's	Recombinant Humanized Monclonal Antibody 5C8	Treatment of immune thrombocytopenic purpura.	TX	Hematology	Adult-Onset	Biologic
1998-02-03	1990's	Bindarit	Treatment of lupus nephritis.	TX	Nephrology/Urology	Adult-Onset	Drug
1998-02-10	1990's	Rifaximin	Treatment of hepatic encephalopathy	TX	Neurology	Adult-Onset	Drug	2010-03-24	Reduction in the risk of overt hepatic encephalopathy (HE) recurrence in patients greater than or equal to 18 years of age
1998-02-18	1990's	Recombinant Humanized Monoclonal Antibody 5C8	Treatment of systemic lupus erythematosus.	TX	Rheumatology	Adult-Onset	Biologic
1998-02-27	1990's	Thalidomide	Treatment of primary brain malignancies.	TX	Oncology	Oncology	Drug
1998-03-03	1990's	Arsenic Trioxide	Treatment of acute promyelocytic leukemia.	TX	Oncology	Oncology	Drug	2000-09-25	For induction of remission and consolidation in patients with acute promyelocytic leukemia (APL) who are refractory to, or have relapsed from, retinoid and anthracycline chemotherapy, and whose APL is characterized by the presence of the t(15;17) translocation of PML/RAR-alpha gene expression.	2018-01-12	In combination with tretinoin for treatment of adults with newly-diagnosed low-risk acute promyelocytic leukemia (APL) whose APL is characterized by the presence of the t(15;17) translocation or PML/RAR-alpha gene expression.
1998-03-06	1990's	Phenylacetate	For use as an adjunct to surgery, radiation therapy and chemotherapy for the treatment of patients with primary or recurrent malignant glioma.	TX	Oncology	Oncology	Drug
1998-03-06	1990's	Recombinant Human Alpha-1 Antitrypsin	Treatment of cystic fibrosis.	TX	Pulmonary	Pediatric-Onset	Biologic
1998-03-24	1990's	Alitretinoin	Treatment of AIDS-related Kaposi's sarcoma.	TX	Oncology	Infectious Diseases	Drug	1999-02-02	Topical treatment of cutaneous lesions in patients with AIDS-related Kaposi's sarcoma.
1998-03-27	1990's	Pentostatin	Treatment of cutaneous T-cell lymphoma.	TX	Oncology	Oncology	Drug
1998-03-27	1990's	Beclomethasone Dipropionate	For oral administration in the treatment of intestinal graft-versus-host disease.	TX	Transplant	Transplant	Drug
1998-04-06	1990's	Corticotropin-Releasing Factor, Human	Treatment of peritumoral brain edema.	TX	Oncology	Oncology	Biologic
1998-04-06	1990's	Dimethylsulfoxide	Treatment of palmar-plantar erythrodysethesia syndrome.	TX	Oncology	Oncology	Drug
1998-04-06	1990's	Tacrolimus	Prophylaxis of graft-versus-host-disease.	PX	Transplant	Transplant	Drug
1998-04-21	1990's	Tiapride	Treatment of Tourette's syndrome.	TX	Neurology	Pediatric-Onset	Drug
1998-04-24	1990's	Sodium Phenylbutyrate	For use as an adjuct to surgery, radiation therapy and chemotherapy for the treatment of patients with primary or recurrent malignant glioma.	TX	Oncology	Oncology	Drug
1998-04-30	1990's	S-Adenosylmethionine	Treatment of AIDS-myelopathy.	TX	Infectious Diseases	Infectious Diseases	Drug
1998-04-30	1990's	Liposomal Cyclosporin A	For aerosolized administration in the prevention and treatment of lung allograft rejection _x000D_ and pulmonary rejection events associated with bone marrow transplantation.	TX	Transplant	Transplant	Drug
1998-05-12	1990's	1,5-(Butylimino)-1,5 Dideoxy,D-Glucitol	Treatment of Fabry's disease.	TX	Metabolism	Pediatric-Onset	Drug
1998-05-12	1990's	Tetrabenazine	Treatment of moderate/severe tardive dyskinesia.	TX	Neurology	Adult-Onset	Drug
1998-05-12	1990's	Amifostine	Reduction of the incidence of moderate to severe xerostomia in patients undergoing post-operative radiation treatment for head and neck cancer.	DX	Oncology	Oncology	Drug	1999-06-24	Reduction of the incidence of moderate to severe xerostomia in patients undergoing post-operative radiation treatment for head and neck cancer, where the radiation port includes a substantial portion of the parotid glands.
1998-05-13	1990's	Ethyl 4-(3,4-Dimethoxyphenyl)-6,7-Dimethoxy-2-(1,2,4-Triazol-1-Ylmethyl)Quinoline-3-Carboxylate	Treatment of Crohn's disease.	TX	Gastroenterology	Adult-Onset	Drug
1998-05-18	1990's	Benzydamine Hydrochloride	Prophylactic treatment of oral mucositis resulting from radiation therapy for head and neck cancer.	PX	Oncology	Oncology	Drug
1998-05-29	1990's	Fructose-1,6-Diphosphate	Treatment of painful vaso-occlusive episodes associated with sickle cell disease.	TX	Hematology	Pediatric-Onset	Drug
1998-05-29	1990's	Miglustat	Treatment of Gaucher disease.	TX	Metabolism	Pediatric-Onset	Drug	2003-07-31	Treatment of mild to moderate Type I Gaucher disease in adults for whom enzyme replacement therapy is not a therapeutic option (e.g., due to constraints such as allergy, hypersensitivity, or poor venous access).
1998-06-10	1990's	Liposomal N-Acetylglucosminyl-N-Acetylmuramly-L-Ala-D-Isogln-L-Ala -Gylcerolidpalmitoyl	Treatment of osteosarcoma.	TX	Oncology	Oncology	Biologic
1998-06-10	1990's	Liposomal N-Acetylglucosminyl-N-Acetylmuramly-L-Ala-D-Isogln-L-Ala -Gylcerolidpalmitoyl	Treatment of Ewing's sarcoma.	TX	Oncology	Oncology	Biologic
1998-06-12	1990's	Prostaglandin E1 Enol Ester (As-013)	Treatment of Fontaine Stage IV chronic critical limb ischemia.	TX	Vascular	Adult-Onset	Drug
1998-06-22	1990's	Recombinant Bactericidal/Permeability-Increasing Protein	Treatment of severe meningococcal disease.	TX	Infectious Diseases	Infectious Diseases	Biologic
1998-06-22	1990's	Alpha-Galactosidase A	Long-term enzyme replacement therapy for the treatment of Fabry disease	TX	Metabolism	Pediatric-Onset	Biologic
1998-07-13	1990's	Epratuzumab	Treatment of non-Hodgkin's lymphoma	TX	Oncology	Oncology	Biologic
1998-07-13	1990's	Peginterferon Alfa-2A	Treatment of renal cell carcinoma.	TX	Oncology	Oncology	Biologic
1998-07-13	1990's	Recombinant Human Clara Cell 10Kda Protein	Prevention of neonatal bronchopulmonary dysplasia in premature neonates with respiratory distress syndrome.	PX	Pulmonary	Pediatric-Onset	Biologic
1998-07-29	1990's	Thalidomide	Treatment of Kaposi's sarcoma.	TX	Oncology	Infectious Diseases	Drug
1998-07-31	1990's	Aldesleukin	Treatment of acute myelogenous leukemia.	TX	Oncology	Oncology	Biologic
1998-08-12	1990's	Botulinum Toxin Type A	Treatment of spasmodic torticollis (cervical dystonia).	TX	Neurology	Adult-Onset	Biologic
1998-08-24	1990's	Octreotide	Treatment of acromegaly.	TX	Endocrinology	Adult-Onset	Drug	1998-11-25	Reduction of growth hormone and IGF-1 (somatomedin C) in acromegaly.
1998-08-24	1990's	Octreotide	Treatment of severe diarrhea and flushing associated with malignant carcinoid tumors.	TX	Oncology	Oncology	Drug	1998-11-25	Supression of severe diarrhea and flushing associated with malignant carcinoid syndrome.
1998-08-24	1990's	Octreotide	Treatment of diarrhea associated with vasoactive intestinal peptide tumors (VIPoma).	TX	Oncology	Oncology	Drug	1998-11-25	Treatment of profuse watery diarrhea associated with VIPoma.
1998-09-11	1990's	3-(3,5-Dimethyl-1H-2Ylmethylene)-1,3-Dihydro-Indol-2-One	Treatment of Kaposi's sarcoma.	TX	Oncology	Infectious Diseases	Drug
1998-09-11	1990's	Dexamethasone Intravitreal Implant	Treatment of non-infectious ocular inflammation of the posterior segment in patients with intermediate, posterior, and panuveitis	TX	Ophthalmology	Adult-Onset	Drug	2010-09-24	For treatment of non-infectious uveitis affecting the posterior segment of the eye
1998-09-17	1990's	Humanized Anti-Human Cd2 Mab	For the induction of donor-specific immunologic unresponsiveness resulting in prophylaxis of organ rejection without the need for chronic immunosuppressive therapy, in patients receiving allogeneic renal transplants.	PX	Transplant	Transplant	Biologic
1998-09-18	1990's	Mn14 Monoclonal Antibody To Carcinoembryonic Antigen	Treatment of small cell lung cancer	TX	Oncology	Oncology	Biologic
1998-10-05	1990's	Temozolomide	Treatment of recurrent malignant glioma.	TX	Oncology	Oncology	Drug	1999-08-11	Treatment of adult patients with refractory anaplastic astrocytoma, i.e., patients at first relapse who have experienced disease progression on a drug regimen containing a nitrosourea and procarbazine	2005-03-15	Treatment of adult patients with newly diagnosed glioblastoma multiforme concomitatly with radiotherapy and then as maintenance treatment
1998-10-14	1990's	Recombinant Humanized Mab 5C8	Prevention and treatment of Factor VIII/Factor IX inhibitors in patients with hemophilia A or B.	PX/TX	Hematology	Pediatric-Onset	Biologic
1998-10-14	1990's	Mecamylamine	Treatment of Tourette's syndrome.	TX	Neurology	Pediatric-Onset	Drug
1998-10-14	1990's	Thalidomide	Treatment of multiple myeloma	TX	Oncology	Oncology	Drug	2006-05-25	Treatment of patients with newly diagnosed multiple myeloma
1998-10-14	1990's	Temozolomide	Treatment of advanced metastatic melanoma.	TX	Oncology	Oncology	Drug
1998-10-14	1990's	Interferon Beta-1A	Treatment of juvenile rheumatoid arthritis.	TX	Rheumatology	Pediatric-Onset	Biologic
1998-10-14	1990's	Methoxsalen	For use in conjunction with the UVAR photopheresis system to treat graft versus host disease.	TX	Transplant	Transplant	Drug
1998-10-27	1990's	P1, P4-Di(Uridine 5'-Tetraphosphate), Tetrasodium Salt	Treatment of cystic fibrosis.	TX	Pulmonary	Pediatric-Onset	Drug
1998-10-27	1990's	Etanercept	Reduction in signs and symptoms of moderately to severely active polyarticular-course juvenile rheumatoid arthritis in patients who have had an inadequate response to one or more disease-modifying anti-rheumatic drugs._x000D_	TX	Rheumatology	Pediatric-Onset	Biologic	1999-05-27	Reducing signs and symptoms of moderately to severely active polyarticular juvenile idiopathic arthritis (JIA) in patients ages 2 and older
1998-11-04	1990's	Doxorubicin Liposome	Treatment of ovarian cancer.	TX	Oncology	Oncology	Drug	1999-06-28	Treatment of metastatic carcinoma of the ovary in patients with disease that is refractory to both paclitaxel- and platinium-based chemotherapy regimens. Refractory disease is defined as disease that has progressed while on treatment, or within 6 months of completing treatment.
1998-11-09	1990's	Oxypurinol	Treatment of hyperuricemia in patients intolerant to allopurinol.	TX	Metabolism	Adult-Onset	Drug
1998-11-13	1990's	Humanized Anti-Cd2 Monoclonal Antibody	Treatment of graft-versus-host disease.	TX	Transplant	Transplant	Biologic
1998-11-24	1990's	Amifostine	For the reduction of the incidence and severity of toxicities associated with cisplatin administration.	PX/TX	Oncology	Oncology	Drug
1998-11-24	1990's	Aldesleukin	For the treatment non-Hodgkin's lymphoma.	TX	Oncology	Oncology	Biologic
1998-11-24	1990's	Mn14 Monoclonal Antibody To Carcinoembryonic Antigen	Treatment of pancreatic cancer	TX	Oncology	Oncology	Biologic
1998-11-27	1990's	Xenogeneic Hepatocytes	Treatment of severe liver failure.	TX	Gastroenterology	Adult-Onset	Biologic
1998-11-27	1990's	Murine Mab (Lym-1) And Iodine 131-I Radiolabeled Murine Mab (Lym-1) To Human B-Cell Lymphoma	Treatment of B-cell non-Hodgkin's lymphoma.	TX	Oncology	Oncology	Biologic
1998-12-21	1990's	Follitropin Alfa, Recombinant	For the initiation and re-initiation of spermatogenesis in adult males with reproductive failure due to hypothalamic or pituitary dysfunction, hypogonadotropic hypogonadism. AMENDED indication 6/27/00: For the induction of spermatogenesis in men with primary and secondary hypogonadotropic hypogonadism in whom the cause of infertility is not due to primary testicular failure.	TX	Endocrinology	Adult-Onset	Biologic	2000-05-24	For the induction of spermatogenesis in men with primary and secondary hypogonadotropic hypogonadism in whom the cause of infertility is not due to primary testicular failure.
1998-12-21	1990's	Deferoxamine Starch Conjugate	Treatment of chronic iron overload resulting from conventional transfusional treatment of beta-thalassemia major and sickle cell anemia.	TX	Hematology	Pediatric-Onset	Drug
1998-12-21	1990's	Papain, Trypsin, And Chymotrypsin	Treatment of multiple myeloma.	TX	Oncology	Oncology	Drug
1998-12-21	1990's	Polyethylene Glycol-Modified Uricase	Treatment of tumor lysis syndrome in cancer patients undergoing chemotherapy.	TX	Oncology	Oncology	Drug
1999-01-07	1990's	Interferon Beta-1A (Recombinant Human)	Treatment of pulmonary fibrosis.	TX	Pulmonary	Adult-Onset	Biologic
1999-01-20	1990's	L-5-Hydroxytryptophan	Treatment of tetrahydrobiopterin deficiency.	TX	Metabolism	Pediatric-Onset	Drug
1999-02-09	1990's	Bleomycin	Treatment of pancreatic cancer.	TX	Oncology	Oncology	Drug
1999-02-09	1990's	Humanized Mab (Idec-131) To Cd40L	Treatment of systemic lupus erythematosus.	TX	Rheumatology	Adult-Onset	Biologic
1999-02-10	1990's	Chelating Agent Delivering Holmium-166	Treatment of multiple myeloma.	TX	Oncology	Oncology	Drug
1999-02-12	1990's	Iodine I-131 Radiolabeled Chimeric Mab Tumor Necrosis Treatment (Tnt-1B)	Treatment of glioblastoma multiforme and anaplastic astrocytoma.	TX	Oncology	Oncology	Biologic
1999-02-17	1990's	N-Acetylgalactosamine-4-Sulfatase, Recombinant Human	Treatment of mucopolysaccharidosis Type VI (Maroteaux-Lamy syndrome).	TX	Metabolism	Pediatric-Onset	Biologic	2005-05-31	For patients with mucopolysaccharidosis VI. Galsulfase has been shown to improve walking and stair-climbing capacity.
1999-02-23	1990's	C1-Esterase Inhibitor (Recombinant)	Treatment of (acute attacks of) angioedema caused by hereditary or acquired C1-esterase inhibitor deficiency.	TX	Immunology	Pediatric-Onset	Biologic	2014-07-16	Treatment of acute attacks of hereditary angioedema (HAE) in adult and adolescent patients.
1999-02-23	1990's	Recombinant Human C1-Esterase Inhibitor	Prophylactic treatment of angioedema caused by hereditary or acquired C1-esterase inhibitor deficiency.	PX	Immunology	Pediatric-Onset	Biologic
1999-02-23	1990's	Autologous Dnp-Conjugated Tumor Vaccine	For adjuvant therapy in melanoma patients with surgically resectable lymph node metastasis (Stage III and limited Stage IV disease).	TX	Oncology	Oncology	Biologic
1999-03-08	1990's	Decitabine	Treatment of myelodysplastic syndromes.	TX	Oncology	Oncology	Drug	2006-05-02	for treatment of patients with myelodysplastic syndromes (MDS) including previously treated and untreated, de novo and secondary MDS of all French-American-British subtypes (refractory anemia, refractory anemia with ringed sideroblasts, refractory anemia with excess blasts, refractory anemia with excess blasts in transformation, and chronic myelomonocytic leukemia) and intermediate-1, intermediat…
1999-03-08	1990's	Decitabine	Treatment of chronic myelogenous leukemia.	TX	Oncology	Oncology	Drug
1999-03-22	1990's	Murine Mab To Polymorphic Epithelial Mucin, Human Milk Fat Globule 1	Adjuvant treatment of ovarian cancer.	TX	Oncology	Oncology	Biologic
1999-03-22	1990's	Recombinant Humanized Mab 5C8	Prevention of rejection of solid organ transplants.	PX	Transplant	Transplant	Biologic
1999-03-22	1990's	Recombinant Humanized Mab 5C8	Prevention of rejection of pancreatic islet cell transplants.	PX	Transplant	Transplant	Biologic
1999-03-22	1990's	Epoprostenol	Treatment of secondary pulmonary hypertension due to intrinsic precapillary pulmonary vascular disease.	TX	Vascular	Adult-Onset	Drug	2000-04-14	treatment of pulmonary arterial hypertension_x000D_ (WHO Group 1) to improve exercise capacity. Studies establishing_x000D_ effectiveness included predominantly patients with NYHA Functional Class_x000D_ III-IV symptoms and etiologies of idiopathic or heritable PAH or PAH_x000D_ associated with connective tissue diseases.
1999-03-26	1990's	Pegylated Arginine Deiminase	Treatment of hepatocellular carcinoma	TX	Oncology	Oncology	Biologic
1999-04-06	1990's	Thalidomide	Treatment of Crohn's disease.	TX	Gastroenterology	Adult-Onset	Drug
1999-04-06	1990's	6-Hydroxymethylacylfulvene	Treatment of histologically confirmed advanced or metastatic pancreatic cancer.	TX	Oncology	Oncology	Drug
1999-04-06	1990's	Eprodisate	Treatment of secondary amyloidosis	TX	Rheumatology	Adult-Onset	Drug
1999-04-06	1990's	Etanercept	Treatment of Wegener's granulomatosis.	TX	Rheumatology	Adult-Onset	Biologic
1999-04-12	1990's	Pegylated Arginine Deiminase	Treatment of invasive malignant melanoma.	TX	Oncology	Oncology	Biologic
1999-04-12	1990's	Recombinant Replication Deficient Adenovirus Vector Carrying Human P53 Gene	Treatment of primary ovarian cancer.	TX	Oncology	Oncology	Biologic
1999-04-13	1990's	Rifalazil	Treatment of pulmonary tuberculosis.	TX	Infectious Diseases	Infectious Diseases	Drug
1999-04-16	1990's	Recombinant Human Nerve Growth Factor	Treatment of HIV-associated sensory neuropathy.	TX	Infectious Diseases	Infectious Diseases	Biologic
1999-04-16	1990's	Ct-2584 Mesylate	Treatment of adult soft tissue sarcoma.	TX	Oncology	Oncology	Drug
1999-04-16	1990's	Ct-2584 Mesylate	Treatment of malignant mesothelioma.	TX	Oncology	Oncology	Drug
1999-04-29	1990's	Beraprost	Treatment of pulmonary arterial hypertension associated with any New York Heart Association classification (Class I, II, III, or IV).	TX	Vascular	Adult-Onset	Drug
1999-04-30	1990's	Fluoxetine	Treatment of autism.	TX	Neurology	Pediatric-Onset	Drug
1999-05-07	1990's	Parvovirus B19 (Recombinant Vp1 And Vp2; S.Frugiperda Cells) Vaccine	Prevention of transient aplastic crisis in patients with sickle cell anemia.	PX	Hematology	Pediatric-Onset	Biologic
1999-05-19	1990's	Japanese Encephalitis Vaccine (Live, Attenuated)	Prevention of Japanese encephalitis.	PX	Infectious Diseases	Infectious Diseases	Biologic
1999-05-19	1990's	Transgenic Human Alpha 1 Antitrypsin	Treatment of emphysema secondary to alpha 1 antitrypsin deficiency.	TX	Pulmonary	Pediatric-Onset	Biologic
1999-05-25	1990's	Marijuana	Treatment of HIV-associated wasting syndrome.	TX	Infectious Diseases	Infectious Diseases	Drug
1999-06-10	1990's	111Indium Pentetreotide	Treatment of somatostatin receptor positive neuroendocrine tumors.	TX	Oncology	Oncology	Drug
1999-06-10	1990's	Lisofylline	Treatment of patients undergoing induction therapy for acute myeloid leukemia.	TX	Oncology	Oncology	Drug
1999-06-14	1990's	Sodium Dichloroacetate	Treatment of severe head injury.	TX	Neurology	Emergency	Drug
1999-06-15	1990's	Recombinant Human Insulin-Like Growth Factor-I/Insulin-Like Growth Factor Binding Protein-3	Treatment of major burns that require hospitalization.	TX	Dermatology	Emergency	Biologic
1999-06-16	1990's	Synthetic Human Secretin	For use in the evaluation of exocrine pancreas function.	DX	Gastroenterology	Adult-Onset	Biologic
1999-06-16	1990's	Synthetic Human Secretin	For use in the diagnosis of gastrinoma associated with Zollinger-Ellison syndrome.	DX	Oncology	Oncology	Biologic	2004-04-09	Stimulation of pancreatic secretions, including bicarbonate, to aid in the diagnosis of pancreatic exocrine dysfunction, stimulation of gastrin secretion to aid in the diagnosis of gastrinoma, and stimulation of pancreatic secretions to facilitate the identification of the ampulla of Vater and accessory papilla during endoscopic retrograde cholangiopancreatography
1999-06-16	1990's	Synthetic Human Secretin	For use in obtaining desquamated pancreatic cells for cytopathologic examination in pancreatic carcinoma.	DX	Oncology	Oncology	Biologic
1999-06-18	1990's	Synthetic Porcine Secretin	For use in the evaluation of exocrine pancreas function.	DX	Gastroenterology	Adult-Onset	Biologic	2002-11-01	For use in secretin stimulation testing for: Stimulation of pancreatic secretions to facilitate the identification of the ampulla of Vater and accessory papilla during endoscopic retrograde cholangio-pancreatography (ERCP)
1999-06-18	1990's	Tobramycin	Treatment of bronchiectasis patients infected with Pseudomonas aeruginosa.	TX	Infectious Diseases	Infectious Diseases	Drug
1999-06-18	1990's	Bexarotene	Treatment of cutaneous T-cell lymphoma.	TX	Oncology	Oncology	Drug	1999-12-29	Treatment of cutaneous manifestations of cutaneous T-cell lymphoma in patients who are refractory to at least one prior systemic therapy.
1999-06-18	1990's	Synthetic Porcine Secretin	For use in the diagnosis of gastrinoma associated with Zollinger-Ellison syndrome.	DX	Oncology	Oncology	Biologic	2002-04-04	Use in secretin stimulation testing for stimulation of gastrin secretion to aid in the diagnosis of gastrinoma
1999-06-18	1990's	Synthetic Porcine Secretin	For use in obtaining desquamated pancreatic cells for cytopathologic examination in pancreatic carcinoma.	DX	Oncology	Oncology	Biologic
1999-06-29	1990's	Lactic Acid	Treatment of severe aphthous stomatitis in severely, terminally immunocompromised patients.	TX	Gastroenterology	Adult-Onset	Drug
1999-07-06	1990's	Somatropin [Rdna]	Treatment of short stature in patients with Prader-Willi syndrome.	TX	Endocrinology	Pediatric-Onset	Biologic	2000-06-20	Long-term treatment of pediatric patients who have growth failure due to Prader-Willi syndrome (PWS).
1999-07-06	1990's	Irofulven	Treatment of ovarian cancer.	TX	Oncology	Oncology	Drug
1999-07-19	1990's	Artesunate	Treatment of malaria.	TX	Infectious Diseases	Infectious Diseases	Drug
1999-07-27	1990's	Irofulven	Treatment of renal cell carcinoma.	TX	Oncology	Oncology	Drug
1999-08-03	1990's	Yttrium-90 Radiolabeled Humanized Monoclonal Anti-Carcinoembroyonic Antigen Igg Antibody	Treatment of ovarian carcinoma.	TX	Oncology	Oncology	Biologic
1999-08-05	1990's	Guanfacine	Treatment of fragile X syndrome.	TX	Neurology	Pediatric-Onset	Drug
1999-08-13	1990's	Mitoxantrone	Treatment of secondary-progressive multiple sclerosis.	TX	Neurology	Adult-Onset	Drug	2000-10-13	Reducing neurologic disability and/or the frequency of clinical relapses in patients with secondary (chronic) progressive, progressive relapsing, or worsening relapsing-remitting multiple sclerosis (i.e., patients whose neurologic status is significantly adnormal between relapses).
1999-08-13	1990's	Mitoxantrone	Treatment of progressive-relapsing multiple sclerosis.	TX	Neurology	Adult-Onset	Drug	2000-10-13	Reducing neurologic disability and/or the frequency of clinical relapses in patients with secondary (chronic) progressive, progressive relapsing, or worsening relapsing-remitting multiple sclerosis (i.e., patients whose neurologic status is significantly adnormal between relapses).
1999-09-01	1990's	Liposomal-Cis-Bis-Neodecanoato-Trans-R,R-1,2-Diaminocyclohexane-Pt (Ii)	Treatment of malignant mesothelioma.	TX	Oncology	Oncology	Drug
1999-09-02	1990's	Nelarabine	Treatment of chronic lymphocytic leukemia.	TX	Oncology	Oncology	Drug
1999-09-14	1990's	Epirubicin	Treatment of breast cancer.	TX	Oncology	Oncology	Drug	1999-09-15	Component of adjuvant therapy in patients with evidence of axillary node tumor involvement following resection of primary breast cancer.
1999-09-14	1990's	Polyethylene Glycol-Modified Uricase	Prophylaxis of hyperuricemia in cancer patients prone to develop tumor lysis syndrome during chemotherapy.	PX	Oncology	Oncology	Drug
1999-09-14	1990's	Azathioprine	Treatment of oral manifestations of graft-versus-host disease.	TX	Transplant	Transplant	Drug
1999-09-30	1990's	Peginterferon Alfa-2A	Treatment of chronic myelogenous leukemia.	TX	Oncology	Oncology	Biologic
1999-09-30	1990's	Hla-B7/Beta2M Dna Lipid (Dmrie/Dope) Complex	Treatment of invasive and metastatic melanoma (Stages II, III, and IV).	TX	Oncology	Oncology	Biologic
1999-10-04	1990's	Amifostine	Treatment of myelodysplastic syndromes.	TX	Oncology	Oncology	Drug
1999-10-20	1990's	Botulinum Toxin Type A	Treatment of dynamic muscle contractures in pediatric cerebral palsy patients.	TX	Neurology	Pediatric-Onset	Biologic	2016-07-29	Treatment of lower limb spasticity in pediatric patients 2 years of age and older	2019-09-25	DYSPORT is indicated for the treatment of upper limb spasticity in pediatric patients 2 years of age and older, excluding spasticity caused by cerebral palsy
1999-10-20	1990's	L-Glutamyl-L-Tryptophan	Treatment of AIDS-related Kaposi's sarcoma.	TX	Oncology	Infectious Diseases	Drug
1999-10-28	1990's	Somatropin (Rdna Origin)	Long-term treatment of children who have growth failure due to a lack of adequate endogenous growth hormone secretion.	TX	Endocrinology	Pediatric-Onset	Biologic	1999-12-22	Long-term treatment of growth failure due to a lack of adequate endogenous growth hormone secetion for once- or twice-a-month administration.
1999-10-28	1990's	Temoporfin	Palliative treatment of recurrent, refractory or second primary squamous cell carcinomas of the head and neck in patients considered to be incurable with surgery or radiotherapy.	TX	Oncology	Oncology	Drug
1999-10-28	1990's	Teriparatide	Treatment of idiopathic osteoporosis.	TX	Orthopedics	Pediatric-Onset	Biologic
1999-11-09	1990's	Pvgi.1(Vegf2)	Treatment of thromboangiitis obliterans.	TX	Vascular	Adult-Onset	Biologic
1999-11-17	1990's	Silver Sulfadiazine And Cerium Nitrate	Treatment of patients with severe dermal burns	TX	Dermatology	Emergency	Drug
1999-11-24	1990's	Gemtuzumab Ozogamicin	Treatment of acute myeloid leukemia	TX	Oncology	Oncology	Biologic	2000-05-17	Treatment of patients with CD33 positive acute myeloid leukemia in first relapse who are 60 years of age or older and who are not considered candidates for cytotoxic chemotherapy	2017-09-01	Treatment of newly-diagnosed CD33-positive acute myeloid leukemia in adults and treatment of relapsed or refractory CD33-positive acute myeloid leukemia in adults and in pediatric patients 2 years and older
1999-11-24	1990's	Pentostatin	Treatment of peripheral T-cell lymphomas.	TX	Oncology	Oncology	Drug
1999-11-24	1990's	Alpha1-Proteinase Inhibitor (Human)	For slowing the progression of emphysema in alpha1-antitrypsin deficient patients.	TX	Pulmonary	Pediatric-Onset	Biologic
1999-11-24	1990's	Dimerizing Drug That Binds To Mutated Fas Protein/Drug-Binding Domain Fusion Protein (Fkbp)	Treatment of acute graft-versus-host disease in patients undergoing bone marrow transplantation.	TX	Transplant	Transplant	Drug
1999-12-14	1990's	Ubiquinone	Treatment of mitochondrial cytopathies.	TX	Metabolism	Pediatric-Onset	Drug
1999-12-14	1990's	Trastuzumab	Treatment of patients with pancreatic cancer that overexpress p185HER2.	TX	Oncology	Oncology	Biologic
1999-12-15	1990's	Adenovirus-Based Vector Factor Viii Complementary Dna To Somatic Cells	Treatment of hemophilia A.	TX	Hematology	Pediatric-Onset	Biologic
1999-12-15	1990's	Histamine	Adjunct to cytokine therapy in the treatment of acute myeloid leukemia.	TX	Oncology	Oncology	Drug
1999-12-20	1990's	Recombinant Human Keratinocyte Growth Factor	Reducing the incidence and severity of radiation-induced xerostomia.	PX	Oncology	Oncology	Biologic
2000-01-10	2000's	Vapreotide	Treatment of gastrointestinal and pancreatic fistulas.	TX	Gastroenterology	Adult-Onset	Drug
2000-01-10	2000's	Vapreotide	Treatment of esophageal variceal hemorrhage patients with portal hypertension.	TX	Gastroenterology	Adult-Onset	Drug
2000-01-18	2000's	Levodopa And Carbidopa	Treatment of late stage Parkinson's disease	TX	Neurology	Adult-Onset	Drug	2015-01-09	Treatment of motor flucuations in patients with advanced Parkinson's disease
2000-01-18	2000's	1-(11-Dodecylamino-10-Hydroxyundecyl)-3,7-Dimethylxanthine Hydrogen Methanesulfonate	Treatment of hormone refractory prostate carcinoma.	TX	Oncology	Oncology	Drug
2000-01-18	2000's	Natural Human Lymphoblastoid Interferon-Alpha	Treatment of Behcet's disease	TX	Rheumatology	Adult-Onset	Biologic
2000-01-19	2000's	Phenylbutyrate	Treatment of acute promyelocytic leukemia.	TX	Oncology	Oncology	Drug
2000-02-01	2000's	Histamine	For use as an adjunct to cytokine therapy in the treatment of malignant melanoma.	TX	Oncology	Oncology	Drug
2000-02-07	2000's	Hypericin	Treatment of cutaneous T-cell lymphoma	TX	Oncology	Oncology	Drug
2000-02-07	2000's	Brimonidine	Treatment of anterior ischemic optic neuropathy.	TX	Ophthalmology	Adult-Onset	Drug
2000-02-07	2000's	Halofuginone	Treatment of systemic sclerosis.	TX	Rheumatology	Adult-Onset	Drug
2000-02-16	2000's	Recombinant Human Insulin-Like Growth Factor-I	Treatment of short-bowel syndrome as a result of resection of the small bowel or as a result of congenital dysfunction of the intestines.	TX	Gastroenterology	Adult-Onset	Biologic
2000-02-16	2000's	Etarfolatide	For the identification of ovarian carcinomas	DX	Oncology	Oncology	Drug
2000-02-16	2000's	Angiotensin 1-7	Treatment of neutropenia associated with autologous bone marrow transplantation.	TX	Transplant	Transplant	Drug
2000-02-22	2000's	Iodine I 131 Bis(Indium-Diethylenetriaminepentaacetic Acid)Tyrosyllysine/Hmn-14 X M734 F(Ab')2 Bispecific Monoclonal Antibody	Treatment of small-cell lung cancer.	TX	Oncology	Oncology	Biologic
2000-03-02	2000's	Bis(4-Fluorophenyl)Phenylacetamide	Treatment of sickle cell disease.	TX	Hematology	Pediatric-Onset	Drug
2000-03-06	2000's	Soluble Complement Receptor Type 1	Prevention of post-cardiopulmonary bypass syndrome in children undergoing cardiopulmonary bypass.	PX	Cardiology	Pediatric-Onset	Biologic
2000-03-06	2000's	Vapreotide	Prevention of early postoperative complications following pancreatic resection.	PX	Gastroenterology	Adult-Onset	Drug
2000-03-06	2000's	Remacemide	Treatment of Huntington's disease.	TX	Neurology	Adult-Onset	Drug
2000-03-06	2000's	Thymalfasin	Treatment of hepatocellular carcinoma.	TX	Oncology	Oncology	Biologic
2000-03-07	2000's	Synthetic Porcine Secretin	For use in conjunction with diagnostic, therapeutic, or combined diagnostic/therapeutic_x000D_ procedures for pancreatic disorders to increase pancreatic fluid secretion.	DX/TX	Gastroenterology	Adult-Onset	Biologic	2002-04-04	Use in secretin stimulation testing for stimulation of pancreatic secretions, including bicarbonate, to aid in the diagnosis of pancreatic exocrine dysfunction
2000-03-07	2000's	Synthetic Human Secretin	For use in conjunction with diagnostic, therapeutic, or combined diagnostic/therapeutic procedures for pancreatic disorders to increase pancreatic fluid secretion.	DX/TX	Gastroenterology	Adult-Onset	Biologic
2000-03-23	2000's	3-(3,5-Dimethyl-1H-2Ylmethylene)-1,3-Dihydro-Indol-2-One	Treatment of von Hippel-Lindau disease.	TX	Oncology	Oncology	Drug
2000-04-03	2000's	Cisplatin/Epinephrine	Treatment of squamous cell carcinoma of the head and neck.	TX	Oncology	Oncology	Drug
2000-04-03	2000's	Rsp-C Lung Surfactant	Treatment of adult respiratory distress syndrome.	TX	Pulmonary	Adult-Onset	Biologic
2000-04-06	2000's	Recombinant Human Antithrombin Iii	Treatment of antithrombin III dependent heparin resistance requiring anticoagulation.	TX	Hematology	Adult-Onset	Biologic
2000-04-06	2000's	Ethyl Eicosapentaenoate	Treatment of Huntington's disease.	TX	Neurology	Adult-Onset	Drug
2000-04-06	2000's	Il-4 Pseudomonas Toxin Fusion Protein (Il-4(38-37)-Pe38Kdel)	Treatment of astrocytic glioma.	TX	Oncology	Oncology	Biologic
2000-04-27	2000's	Meropenem	Management of acute pulmonary exacerbations, in cystic fibrosis patients, due to respiratory tract infection with susceptible organisms.	TX	Infectious Diseases	Pediatric-Onset	Drug
2000-04-28	2000's	Dna-Lipid Complex (Dmrie/Dope)/Plasmid Vector (Vcl-1102, Vical) Expressing Human Interleukin-2	Treatment of renal cell carcinoma.	TX	Oncology	Oncology	Biologic
2000-04-28	2000's	Arsenic Trioxide	Treatment of multiple myeloma.	TX	Oncology	Oncology	Drug
2000-05-01	2000's	Tetraiodothyroacetic Acid	Suppression of thyroid stimulating hormone in patients with well-differentiated cancer of the thyroid gland.	TX	Oncology	Oncology	Drug
2000-05-04	2000's	Omega-3 (N-3) Polyunsaturated Fatty Acids	Treatment of IgA nephropathy.	TX	Nephrology/Urology	Adult-Onset	Drug
2000-06-12	2000's	Vigabatrin	Treatment of infantile spasms.	TX	Neurology	Pediatric-Onset	Drug	2009-08-21	For infantile spasms (IS) - 1 month to 2 years of age.
2000-06-12	2000's	Centruroides Immune F(Ab)2	Treatment of scorpion envenomations requiring medical attention.	TX	Pharmacology/Toxicology/Poisoning/Chelators	Emergency	Biologic	2011-08-04	Treatment of clinical signs of scorpion envenomation
2000-06-13	2000's	Liposomal Nystatin	Treatment of invasive fungal infections.	TX	Infectious Diseases	Infectious Diseases	Drug
2000-06-29	2000's	Teduglutide [Rdna Origin]	Treatment of short bowel syndrome.	TX	Gastroenterology	Adult-Onset	Drug	2012-12-21	Treatment of adult patients with short bowel syndrome (SBS) who are dependent on parenteral support	2019-05-16	GATTEX® is indicated for the treatment of adults and pediatric patients 1 year of age and older with Short Bowel Syndrome (SBS) who are dependent on parenteral support.
2000-06-29	2000's	Fluorouracil	Treatment of glioblastoma multiforme.	TX	Oncology	Oncology	Drug
2000-07-03	2000's	Cetuximab	Treatment of squamous cell cancer of the head and neck in patients who express epidermal growth factor receptor	TX	Oncology	Oncology	Biologic	2006-03-01	For use in combination with radiation therapy, for the treatment of locally or regionally advanced squamous cell carcinoma of the head and neck (SCCHN) and for use as a single agent for the treatment of patients with recurrent or metastatic SCCHN for whom prior platinum-based therapy has failed
2000-07-03	2000's	Carmustine	Treatment of intracranial malignancies.	TX	Oncology	Oncology	Drug
2000-07-17	2000's	Arsenic Trioxide	Treatment of myelodysplastic syndrome.	TX	Oncology	Oncology	Drug
2000-07-24	2000's	Chimeric (Human-Murine) G250 Igg Monoclonal Antibody	Treatment of renal cell carcinoma.	TX	Oncology	Oncology	Biologic
2000-07-28	2000's	Abetimus	Treatment of lupus nephritis.	TX	Nephrology/Urology	Adult-Onset	Drug
2000-07-31	2000's	Oblimersen	Treatment of advanced malignant melanoma (Stages II,III, IV).	TX	Oncology	Oncology	Biologic
2000-07-31	2000's	Fluocinolone	Treatment uveitis involving the posterior segment of the eye.	TX	Ophthalmology	Adult-Onset	Drug	2005-04-08	Treatment of chronic non-infectious uveitis affecting the posterior segment of the eye
2000-08-03	2000's	Chimeric, Humanized Monoclonal Antibody To Staphylococcus	Prophylaxis of Staphylococcus epidermidis sepsis in low birth weight (1500 grams or less) infants.	PX	Infectious Diseases	Infectious Diseases	Biologic
2000-08-03	2000's	Olipudase Alfa	Treatment of acid sphingomyelinase deficiency (Niemann-Pick disease)	TX	Metabolism	Pediatric-Onset	Biologic
2000-08-03	2000's	Hypericin	Treatment of glioblastoma multiforme.	TX	Oncology	Oncology	Drug
2000-08-10	2000's	Natural Human Lymphoblastoid Interferon-Alpha	Treatment of papillomavirus warts in the oral cavity of HIV positive patients.	TX	Infectious Diseases	Infectious Diseases	Biologic
2000-08-10	2000's	Trimetrexate	Treatment of metastatic osteogenic sarcoma.	TX	Oncology	Oncology	Drug
2000-08-18	2000's	Zoledronate	Treatment of tumor induced hypercalcemia.	TX	Oncology	Oncology	Drug	2001-08-20	Treatment of hypercalcemia of malignancy.
2000-09-05	2000's	Calfactant	Treatment of acute respiratory distress syndrome (ARDS)	TX	Pulmonary	Adult-Onset	Biologic
2000-09-06	2000's	Anti-Thymocyte Globulin (Rabbit)	Treatment of myelodysplastic syndrome	TX	Oncology	Oncology	Biologic
2000-09-07	2000's	Cisplatin/Epinephrine	Treatment of metastatic malignant melanoma.	TX	Oncology	Oncology	Drug
2000-09-11	2000's	Lanreotide	Treatment for acromegly	TX	Endocrinology	Adult-Onset	Drug	2007-08-30	Long-term treatment of acromegalic patients who have had an inadequate response to or cannot be treated with surgery and/or radiotherapy
2000-09-20	2000's	Recombinant Human Highly Phosphorylated Acid Alpha-Glucosidase	For enzyme replacement therapy in patients with all subtypes of glycogen storage disease type II (GSDII, Pompe Disease)	TX	Metabolism	Pediatric-Onset	Biologic
2000-09-20	2000's	3,5,3'-Triiodothyroacetate	Treatment of well-differentiated papillary, follicular or combined papillary/follicular carcinomas of the thyroid gland.	TX	Oncology	Oncology	Drug
2000-09-21	2000's	Dnp-Modified Autologous Tumor Vaccine	Adjuvant therapy for the treatment of ovarian cancer	TX	Oncology	Oncology	Biologic
2000-09-21	2000's	Eculizumab	Treatment of dermatomyositis	TX	Rheumatology	Adult-Onset	Biologic
2000-09-22	2000's	Hydroxocobalamin	Treatment of acute cyanide poisoning	TX	Pharmacology/Toxicology/Poisoning/Chelators	Emergency	Drug
2000-10-06	2000's	Bosentan	Treatment of pulmonary arterial hypertension	TX	Vascular	Adult-Onset	Drug	2001-11-20	Treatment of pulmonary arterial hypertension.	2017-09-05	Treatment of pulmonary arterial hypertension (PAH) (WHO Group 1) in pediatric patients aged 3 years and older with idiopathic or congenital PAH to improve pulmonary vascular resistance (PVR), which is expected to result in an improvement in exercise ability
2000-10-11	2000's	Rasburicase	Treatment of malignancy-associated or chemotherapy-induced hyperuricemia.	TX	Oncology	Oncology	Biologic	2002-07-12	Initial management of plasma uric acid levels in pediatric patients with leukemia,lymphoma, and solid tumor malignancies who are receiving anti-cancer therapy expected to result in tumor lysis and subsequent elevation of plasma uric acid.
2000-10-11	2000's	Recombinant Urate Oxidase	Prophylaxis of chemotherapy-induced hyperuricemia.	PX	Oncology	Oncology	Biologic
2000-10-24	2000's	Taberminogene Vadenovec	Prevention of complications due to neointimal hyperplasia disease in certain vascular anastomoses.	PX	Vascular	Adult-Onset	Biologic
2000-11-03	2000's	Technetium Tc99M Rh-Annexin V	Diagnosis or assessment of rejection status in heart, heart-lung, single lung, or bilateral lung transplants.	DX	Transplant	Transplant	Biologic
2000-11-20	2000's	Gavilimomab	Acute graft-versus-host disease (aGVHD)	TX	Transplant	Transplant	Biologic
2000-12-06	2000's	Cyclosporine In Combination With Omega-3 Polyunsaturated Fatty Acids	Prevention of solid organ graft rejection.	PX	Transplant	Transplant	Drug
2000-12-07	2000's	N2'-Deacetyl-N2'-(3-Mercapto-1-Oxopropyl)-Maystansine-Conjugated Humanized C242 Monoclonal Antibody	For pancreatic cancer	TX	Oncology	Oncology	Biologic
2000-12-27	2000's	Somatropin [Rdna]	Treatment of growth failure in children who were born small for gestational age.	TX	Endocrinology	Pediatric-Onset	Biologic	2001-07-25	For long-term treatment of growth failure in children born small for gestational age who fail to manifest catch-up growth by two years of age.
2000-12-27	2000's	Tiazofurin (2-Beta-D-Ribofuranosyl-4-Thiazolecarboxamide)	Chronic myelogenous leukemia (CML)	TX	Oncology	Oncology	Drug
2000-12-27	2000's	N-Acetylcysteinate Lysine	For the management of cystic fibrosis	TX	Pulmonary	Pediatric-Onset	Drug
2001-01-03	2000's	Mtc-Dox For Injection	Treatment of hepatocellular carcinoma	TX	Oncology	Oncology	Drug
2001-01-26	2000's	Synthetic Human Parathyroid Hormone 1-34	Treatment of hypoparathyroidism	TX	Endocrinology	Adult-Onset	Biologic
2001-01-26	2000's	Novel Acting Thrombolytic (Nat)	Treatment of peripheral arterial occlusion (PAO)	TX	Vascular	Adult-Onset	Biologic
2001-01-31	2000's	Imatinib	Treatment of chronic myelogenous leukemia	TX	Oncology	Oncology	Drug	2001-05-10	Treatment of patients with chronic myeloid_x000D_ leukemia (CML) in blast crisis, accelerated phase, or in chronic phase after failure of interferon-alpha therapy
2001-02-01	2000's	Virulizin	Treatment of pancreatic cancer.	TX	Oncology	Oncology	Biologic
2001-02-13	2000's	Alendronate Disodium	Treatment of the bone manifestations of Gaucher disease	TX	Metabolism	Pediatric-Onset	Drug
2001-02-21	2000's	B Lymphocyte Stimulator	Treatment of common variable immunodeficiency (CVID)	TX	Immunology	Pediatric-Onset	Biologic
2001-02-21	2000's	Pegloticase	To control the clinical consequences of hyperuricemia in patients with severe gout in whom conventional therapy is contraindicated or has been ineffective.	TX	Metabolism	Adult-Onset	Biologic	2010-09-14	Treatment of chronic gout in adult patients refractory to conventional treatment
2001-02-21	2000's	Pyruvate	Treatment of interstitial lung disease.	TX	Pulmonary	Adult-Onset	Drug
2001-02-21	2000's	Nitroprusside	Treatment and prevention of cerebral vasospasm following subarachnoid hemorrhage.	PX/TX	Vascular	Adult-Onset	Drug
2001-02-22	2000's	Medroxyprogesterone Acetate	Treatment of immune thrombocytopenic purpura.	TX	Hematology	Adult-Onset	Drug
2001-02-22	2000's	Recombinant Human Alpha-Fetoprotein (Rhafp)	Treatment of myasthenia gravis	TX	Neurology	Adult-Onset	Biologic
2001-03-05	2000's	Eculizumab	Treatment of idiopathic membranous glomerular nephropathy	TX	Nephrology/Urology	Adult-Onset	Biologic
2001-03-05	2000's	Coenzyme Q10	Treatment of Huntington's disease	TX	Neurology	Adult-Onset	Drug
2001-03-05	2000's	Busulfan	Intrathecal therapy for neoplastic meningitis	TX	Oncology	Oncology	Drug
2001-03-05	2000's	Docosahexanoic Acid-Paclitaxel	Treatment of hormone-refractory prostate cancer.	TX	Oncology	Oncology	Drug
2001-03-07	2000's	P1-(Uridine 5'-)-P4-(2'-Deoxycytidine 5'-) Tetraphosphate, Tetrasodium Salt	For the treatment of cystic fibrosis	TX	Pulmonary	Pediatric-Onset	Drug
2001-03-09	2000's	Vasoactive Intestinal Peptide	Treatment of Acute Respiratory Distress Syndrome.	TX	Pulmonary	Adult-Onset	Biologic
2001-03-19	2000's	Recombinant Fusion Protein Of Mycobacterium Bovis Bcg Hsp65 And Hpv16 E7	Treatment of recurrent respiratory papillomatosis (RRP)	TX	Infectious Diseases	Infectious Diseases	Biologic
2001-03-22	2000's	Girentuximab	Treatment of renal cell carcinoma.	TX	Oncology	Oncology	Biologic
2001-04-11	2000's	Recombinant Human Highly Phosphorylated Alpha-L-Iduronidase (Rhhp-Idua)	Enzyme replacement therapy in patients with all subtypes of Mucopolysaccharidosis I.	TX	Metabolism	Pediatric-Onset	Biologic
2001-04-17	2000's	Interferon-Alfa-1B	Treatment of multiple myeloma	TX	Oncology	Oncology	Biologic
2001-04-26	2000's	Perflubron	Treatment of acute respiratory distress disease (ARDS) in adults	TX	Pulmonary	Adult-Onset	Drug
2001-05-11	2000's	Squalamine Lactate	Treatment of ovarian cancer refractory or resistant to standard chemotherapy	TX	Oncology	Oncology	Drug
2001-05-15	2000's	9-Nitro-20-(S)-Camptothecin	Treatment of pediatric HIV infection/AIDS	TX	Infectious Diseases	Infectious Diseases	Drug
2001-05-25	2000's	Human Gammaglobulin	Treatment for juvenile rheumatoid arthritis	TX	Rheumatology	Pediatric-Onset	Biologic
2001-06-05	2000's	Glatiramer Acetate For Injection	Treatment of primary-progressive multiple sclerosis	TX	Neurology	Adult-Onset	Biologic
2001-06-05	2000's	Mifamuritide	Treatment of osteosarcoma	TX	Oncology	Oncology	Drug
2001-06-13	2000's	Adeno-Associated Viral Vector Containing The Gene For Human Coagulation Factor Ix	Intramuscular treatment of patients with moderate to severe hemophilia	TX	Hematology	Pediatric-Onset	Biologic
2001-06-13	2000's	Adeno-Associated Viral Vector Containing The Gene For Human Coagulation Factor Ix	Intrahepatic treatment of patients with moderate to severe hemophilia	TX	Hematology	Pediatric-Onset	Biologic
2001-06-13	2000's	Staphylococcal Immunoglobulin (Human)	Reduction (prevention) of nosocomial bacteremia caused by staphylococci in very low birth weight infants.	PX	Infectious Diseases	Infectious Diseases	Biologic
2001-06-18	2000's	Latrodectus Immune F(Ab)2	Treatment of black widow spider envenomations	TX	Pharmacology/Toxicology/Poisoning/Chelators	Emergency	Biologic
2001-06-18	2000's	Reviparin Sodium	Long-term treatment of acute deep vein trombosis with or without pulmonary embolism in pregnant patients	TX	Vascular	Adult-Onset	Biologic
2001-06-18	2000's	Reviparin Sodium	Treatment of deep vein thrombosis which may lead to pulmonary embolism in pediatric patients	TX	Vascular	Adult-Onset	Biologic
2001-07-10	2000's	2-Methoxyestradiol	Treatment of multiple myeloma	TX	Oncology	Oncology	Drug
2001-07-31	2000's	Intraoral Fluoride Releasing System	Prevention of dental caries due to radiation-induced xerostomia in patients with head and neck cancer	PX	Oncology	Oncology	Drug
2001-07-31	2000's	Sitimagene Ceradenovec	Use with gancyclovir in the treatment of malignant glioma	TX	Oncology	Oncology	Biologic
2001-08-01	2000's	L-Glutamine	Treatment of sickle cell disease	TX	Hematology	Pediatric-Onset	Drug	2017-07-07	To reduce the acute complications of sickle cell disease in adult and pediatric patients 5 years of age and older.
2001-08-03	2000's	Thyrotropin Alfa	Treatment of well-differentiated papillary, follicular or combined papillary/follicular carcinomas of the thyroid	TX	Oncology	Oncology	Biologic	2007-12-14	For use as an adjunctive treatment for radioiodine ablation of thyroid tissue remnants in patients who have undergone thyroidectomy for well-differentiated thyroid cancer and who do not have evidence of metastatic thyroid cancer
2001-08-03	2000's	Imexon	Treatment of metastatic malignant melanoma	TX	Oncology	Oncology	Drug
2001-08-03	2000's	Angiotensin 1-7	Treatment of myelodysplastic syndrome	TX	Oncology	Oncology	Drug
2001-08-03	2000's	2-Chloroethyl-3-Sarcosinamide-1-Nitrosourea	Treatment for malignant gliomas	TX	Oncology	Oncology	Drug
2001-08-13	2000's	Benzophenone-3, Octylmethoxycinnamate, Avobenzone, Titanium Dioxide, Zinc Oxide	For the prevention of visible light induced skin photosensitivity as a result of porfimer sodium photodynamic therapy	PX	Oncology	Oncology	Drug
2001-08-13	2000's	Recombinant Human Endostatin Protein	Treatment of neuroendocrine tumors	TX	Oncology	Oncology	Biologic
2001-08-22	2000's	Metreleptin	Treatment of metabolic disorders secondary to lipodystrophy	TX	Metabolism	Pediatric-Onset	Biologic	2014-02-24	Adjunct to diet as replacement therapy to treat the complications of leptin deficiency in patients with congenital or acquired generalized lipodystrophy.
2001-08-22	2000's	Metreleptin	Treatment of leptin deficiency secondary to generalized lipodystrophy and partial familial lipodystrophy	TX	Metabolism	Pediatric-Onset	Biologic
2001-08-28	2000's	Pemetrexed Disodium	Treatment of malignant pleural mesothelioma	TX	Oncology	Oncology	Drug	2004-02-04	Treatment of patients with malignant pleural mesothelioma whose disease is either unresectable or who are otherwise not candidates for curative surgery
2001-08-28	2000's	Oblimersen	Treatment of acute myelocytic leukemia	TX	Oncology	Oncology	Biologic
2001-08-28	2000's	Oblimersen	Treatment of chronic lymphocytic leukemia	TX	Oncology	Oncology	Biologic
2001-08-28	2000's	Oblimersen	Treatment of multiple myeloma	TX	Oncology	Oncology	Biologic
2001-08-28	2000's	Recombinant Human Alpha-1 Antitrypsin (Raat)	To delay progression of chronic obstructive pulmonary disease resulting from AAT deficiency-mediated emphysema and bronchiectasis	TX	Pulmonary	Pediatric-Onset	Biologic
2001-08-28	2000's	Beclomethasone 17,21-Dipropionate	Prevention of gastrointestinal graft-versus-host disease	PX	Transplant	Transplant	Drug
2001-09-12	2000's	Humanized Monoclonal Antibody Against Shiga-Like Toxin Ii	To prevent the development of or to decrease the incidence and severity of hemolytic uremic syndrome and associated sequelae of Shiga-like toxin-producing E. coli.	PX	Infectious Diseases	Infectious Diseases	Biologic
2001-09-20	2000's	Lenalidomide	Treatment of multiple myeloma	TX	Oncology	Oncology	Drug	2006-06-29	For use in combination with dexamethasone for the treatment of multiple myeloma patients who have received at least one prior therapy	2015-02-17	For use in combination with dexamethasone for the treatment of patients with multiple myeloma who have not received at least one prior therapy (first line treatment)	2015-02-17	REVLIMID in combination with dexamethasone is indicated for the treatment of patients with multiple myeloma (MM).	2017-02-22	Treatment of multiple myeloma (MM), as maintenance following autologous hematopoietic stem cell transplantation (auto-HSCT)
2001-09-24	2000's	Oglufanide Disodium	Treatment of ovarian cancer	TX	Oncology	Oncology	Drug
2001-09-25	2000's	Dha-Paclitaxel	Treatment of pancreatic cancer	TX	Oncology	Oncology	Drug
2001-10-03	2000's	(R)-N-[2-(6-Chloro-5-Methoxy-1H-Indol-3-Yl)Propyl]Acetamide	Treatment of circadian rhythm sleep disorders in blind people with no light perception	TX	Neurology	Pediatric-Onset	Drug
2001-10-18	2000's	Arsenic Trioxide	Treatment of chronic myeloid leukemia	TX	Oncology	Oncology	Drug
2001-10-18	2000's	Nolatrexed	Treatment of hepatocellular carcinoma	TX	Oncology	Oncology	Drug
2001-10-18	2000's	Digitoxin	Treatment of soft tissue sarcomas	TX	Oncology	Oncology	Drug
2001-10-19	2000's	Porfimer	For the ablation of High-Grade Dysplasia in Barrett's Esophagus in patients who are not considered to be candidates for esophagectomy	TX	Gastroenterology	Adult-Onset	Drug	2003-08-01	For the ablation of high-grade dysplasia in Barrett's esophagus patients who do not undergo esophagectomy
2001-10-19	2000's	Nitisinone	Treatment of alkaptonuria	TX	Metabolism	Adult-Onset	Drug
2001-10-19	2000's	Acetylcysteine	For the intravenous treatment of moderate to severe acetaminophen overdose	TX	Pharmacology/Toxicology/Poisoning/Chelators	Emergency	Drug	2004-01-23	For the use of Acetadote(registered TM) Injection, administered intravenously within 8 to 10 hours after ingestion of a potentially heptotoxic quantity of acetaminophen, to prevent or lessen hepatic injur
2001-10-23	2000's	Nitazoxanide	Treatment for intestinal amebiasis	TX	Infectious Diseases	Infectious Diseases	Drug
2001-11-01	2000's	T-Cell Depleted Stem Cell Enriched Cellular Product From Peripheal Blood Stem Cells	Treatment of chronic granulomatous disease	TX	Immunology	Pediatric-Onset	Biologic
2001-11-01	2000's	Imatinib Mesylate	Treatment of gastrointestinal stromal tumors	TX	Oncology	Oncology	Drug	2002-02-01	Treatment of patients with Kit (CD117) positive unresectable and/or metastatic malignant gastrointestinal stromal tumors (GIST)	2008-12-19	Adjuvant treatment of adult patients following complete resection Kit (CD 117) positive gastrointestinal stromal tumors (GIST).
2001-11-02	2000's	Arsenic	Treatment of acute myelocytic leukemia subtypes M0, M1, M2, M4, M5, M6 and M7	TX	Oncology	Oncology	Drug
2001-11-02	2000's	Digitoxin	Treatment of ovarian cancer	TX	Oncology	Oncology	Drug
2001-11-02	2000's	Cintredekin Besudotox	Treatment of malignant glioma	TX	Oncology	Oncology	Biologic
2001-11-15	2000's	2-Chloroethyl-3-Sarcosinamide-1-Nitrosourea	Treatment for malignant glioma	TX	Oncology	Oncology	Drug
2001-11-20	2000's	Recombinant Human Alpha 1-Antitrypsin (Raat)	Treatment of cystic fibrosis	TX	Pulmonary	Pediatric-Onset	Biologic
2001-11-23	2000's	Tri-Antennary Glycotripeptide Derivative Of 5-Fluorodeoxyuridine Monophosphate	Treatment for hepatocellular carcinoma	TX	Oncology	Oncology	Drug
2001-11-28	2000's	Idursulfase	Long term enzyme replacement therapy for patients with mucopolysaccharidosis II (Hunter Syndrome)	TX	Metabolism	Pediatric-Onset	Biologic	2006-07-24	Indicated for patients with Hunter syndrome (mucopolysaccharidosis II, MPS II). Idursulfase has been shown to improve walking capacity in these patients
2001-11-28	2000's	Hu1D10, Humanized Monoclonal Antibody	For use in the treatment of 1D10+ B cell non-Hodgkin's lymphoma	TX	Oncology	Oncology	Biologic
2001-12-03	2000's	Azacitidine	Treatament of myelodysplastic syndromes	TX	Oncology	Oncology	Drug	2004-05-19	Treatment of patients with the following myelodysplastic syndrome subtypes: refractory anemia or refractory anemia with ringed sideroblasts (if accompanied by neutropenia or thrombocytopenia and requiring transfusions), refractory anemia with excess blasts, refractory anemia with excess blasts in transformation, and chronic myelomonocytic leukemia
2001-12-03	2000's	Bryostatin-1	For use in combination with paclitaxel in the treatment of esophageal cancer	TX	Oncology	Oncology	Drug
2001-12-03	2000's	Conjugate Of Human Transferrin And A Mutant Diphtheria Toxin (Crm 107)	Treatment of malignant tumors of the central nervous system	TX	Oncology	Oncology	Biologic
2001-12-12	2000's	Deferiprone	Treatment of iron overload in patients with hematologic disorders requiring chronic transfusion therapy	TX	Hematology	Pediatric-Onset	Drug	2011-10-14	Treatment of patients with transfusional iron overload due to thalassemia syndromes when current chelation therapy is inadequate
2002-01-11	2000's	Human Anti-Transforming Growth Factor Beta 1 Monoclonal Antibody	Treatment of systemic sclerosis	TX	Rheumatology	Adult-Onset	Biologic
2002-01-15	2000's	Lactic Acid Bacteria (Lactobacilli, Bifidobacteria, And Steptococci)	Treatment of active chronic pouchitis	TX	Gastroenterology	Adult-Onset	Biologic
2002-01-15	2000's	Lactic Acid Bacteria (Lactobacilli, Bifidobacteria, And Streptococcus Species)	Prevention of disease relapse in patients with chronic pouchitis	PX	Gastroenterology	Adult-Onset	Biologic
2002-01-15	2000's	Carbamic Acid, [[4-[[3-[[4-[1-(4-Hydroxyphenyl)-1-Methyl-Ethyl]Phenoxy]Methyl]Phenyl]Methoxy]-Phenyl]Iminomethyl]-,Ethyl Ester	Management of cystic fibrosis	TX	Pulmonary	Pediatric-Onset	Drug
2002-01-23	2000's	Lipase, Amylase, And Protease	Treatment of pancreatic insufficiency	TX	Endocrinology	Pediatric-Onset	Drug
2002-02-07	2000's	Clofarabine	Treatment of acute lymphoblastic leukemia	TX	Oncology	Oncology	Drug	2004-12-28	Treatment of pediatric patients 1 to 21 years old with relapsed or refractory acute lymphoblastic leukemia after at least two prior regimens
2002-02-08	2000's	Homoharringtonine	Treatment for chronic myelogenous leukemia	TX	Oncology	Oncology	Drug
2002-02-11	2000's	Bioartificial Liver System Utilizing Xenogenic Hepatocytes In A Hollow Fiber Bioreactor Cartridge (Bal)	Treatment of patients with acute liver failure presenting with encephalopathy deteriorating beyond Parson's grade 2	TX	Gastroenterology	Adult-Onset	Biologic
2002-02-11	2000's	Recombinant Immunotoxin Combining The Functional Components Of Antibody Against Mesothelin And The Enzymatic Activity Of A Pseudomonas Exotoxin	Treatment of epithelial ovarian cancer	TX	Oncology	Oncology	Biologic
2002-02-11	2000's	Recombinant Immunotoxin Combining The Functional Components Of Antibody Against Mesothelin And The Enzymatic Activity Of A Pseudomonas Exotoxin	Treatment of malignant mesothelioma	TX	Oncology	Oncology	Biologic
2002-02-12	2000's	Creatine	Treatment of amyotrophic lateral sclerosis	TX	Neurology	Adult-Onset	Drug
2002-02-14	2000's	Phenylephrine	Treatment of ileal pouch anal anastomosis related fecal incontinence	TX	Gastroenterology	Adult-Onset	Drug
2002-02-14	2000's	Nitazoxanide	Treatment of intestinal giardiasis	TX	Infectious Diseases	Infectious Diseases	Drug	2002-11-22	Treatment of diarrhea caused by Cryptosporidium parvum and Giardia lamblia
2002-02-14	2000's	I(131)-Tm-601 (Chlorotoxin)	Treatment of malignant glioma	TX	Oncology	Oncology	Biologic
2002-02-21	2000's	Recombinant Human Endostatin Protein	Treatment of metastatic melanoma	TX	Oncology	Oncology	Biologic
2002-03-12	2000's	Rituximab	Treatment of immune thrombocytopenic purpura	TX	Hematology	Adult-Onset	Biologic
2002-03-12	2000's	Aztreonam	Inhalation therapy for control of gram-negative bacteria in the respiratory tract of patients with cystic fibrosis	TX	Infectious Diseases	Pediatric-Onset	Drug	2010-02-22	To improve respiratory symptoms in cystic fibrosis (CF) patients with Pseudomonas aeruginosa
2002-03-12	2000's	Albuterol	Prevention of paralysis due to spinal cord injury	PX	Neurology	Emergency	Drug
2002-03-14	2000's	Toralizumab	Treatment of immune thrombocytopenic purpura	TX	Hematology	Adult-Onset	Biologic
2002-03-14	2000's	S(-)-3-[3-Amino-Phthalimido]-Glutaramide	Treatment of multiple myeloma	TX	Oncology	Oncology	Drug
2002-03-14	2000's	Clofarabine	Treatment of acute myelogenous leukemia	TX	Oncology	Oncology	Drug
2002-03-19	2000's	Hyaluronic Acid	Treatment of emphysema in patients due to alpha-1 antitrypsin deficiency	TX	Pulmonary	Pediatric-Onset	Drug
2002-04-18	2000's	Tinidazole	Treatment of giardiasis	TX	Infectious Diseases	Infectious Diseases	Drug	2004-05-17	Treatment of giardiasis caused by G. duodenalis (also termed G. lamblia) in both adults and pediatric patients older than three years of age
2002-04-18	2000's	Autologous Antigen Presenting Cells Pulsed With Autologous Tumor Ig Idiotype	Treatment of multiple myeloma	TX	Oncology	Oncology	Biologic
2002-04-29	2000's	Retroviral Gamma-C Cdna Containing Vector	Treatment of X linked severe combined immune deficiency disease	TX	Immunology	Pediatric-Onset	Biologic
2002-04-29	2000's	Genetically Engineered Herpes Simplex Virus (G207)	Treatment of malignant glioma	TX	Oncology	Oncology	Biologic
2002-05-10	2000's	Autologous Tumor-Derived Gp96 Heat Shock Protein-Peptide Complex	Treatment of renal cell carcinoma	TX	Oncology	Oncology	Biologic
2002-05-13	2000's	N-[4-Bromo-2-(1H-1,2,3,4-Tetrazol-5-Yl)Phenyl]-N'-[3,5-Bis(Trifluoromethyl)Phenyl]Urea	Treatment of sickle cell disease	TX	Hematology	Pediatric-Onset	Drug
2002-05-16	2000's	Octavalent Psuedomonas Aeruginosa O-Polysaccaharide-Toxin A Conjugate	Prevention of Psuedomonas aeruginosa infections in patients with cystic fibrosis	PX	Infectious Diseases	Pediatric-Onset	Biologic
2002-05-17	2000's	Mecasermin Rinfabate	Treatment of growth hormone insensitivity syndrome (GHIS)	TX	Endocrinology	Pediatric-Onset	Biologic	2005-12-12	Treatment of growth failure in children with severe primary IGF-1 deficiency (Primary IGFD) or with growth hormone (GH) gene deletion who have developed neutralizing antibodies to growth hormone
2002-06-05	2000's	Trabedersen	Treatment of malignant glioma	TX	Oncology	Oncology	Biologic
2002-07-10	2000's	Cells Produced Using The Aastromreplicelle System And Sc-I Therapy Kit	For use in patients receiving high dose chemotherapy who are unable to generate an acceptable dose of peripheral blood stem cells and who have a sufficient bone marrow aspirate without morphological evidence of tumor	TX	Oncology	Oncology	Biologic
2002-07-10	2000's	G17Dt Immunogen	Treatment of adenocarcinoma of the pancreas	TX	Oncology	Oncology	Biologic
2002-07-11	2000's	Recombinant Human Porphobilinogen Deaminase, Erythropoetic Form	Treatment of acute intermittent porphyria preventing attacks	TX	Metabolism	Adult-Onset	Biologic
2002-07-11	2000's	Autologous Tumor-Derived Gp96 Heat Shock Protein-Peptide Complex	Treatment of metastatic melanoma	TX	Oncology	Oncology	Biologic
2002-07-17	2000's	Rubitecan	Treatment of pediatric patients infected with human immunodeficiency virus and acquired immunodeficiency syndrome	TX	Infectious Diseases	Infectious Diseases	Drug
2002-07-18	2000's	G17Dt Immunogen	Treatment of gastric cancer	TX	Oncology	Oncology	Biologic
2002-08-02	2000's	Polyinosinic-Polycytidilic Acid	As an adjuvant to smallpox vaccination	PX	Infectious Diseases	Infectious Diseases	Drug
2002-09-09	2000's	N-Acetylcysteine	Treatment of acute liver failure	TX	Gastroenterology	Adult-Onset	Drug
2002-09-09	2000's	Decitabine	Treatment of sickle cell anemia	TX	Hematology	Pediatric-Onset	Drug
2002-09-09	2000's	Recombinant Human Porphobilinogen Deaminase	Treatment of acute intermittent porphyria attacks	TX	Metabolism	Adult-Onset	Biologic
2002-09-09	2000's	Lintuzumab	Treatment of acute myelogenous leukemia	TX	Oncology	Oncology	Biologic
2002-09-12	2000's	Interferon Gamma-1B	Treatment of idiopathic pulmonary fibrosis	TX	Pulmonary	Adult-Onset	Biologic
2002-09-16	2000's	Human Gammaglobulin	Treatment of gastrointestinal disturbances (to include constipation, diarrhea, and abdominal pain) associated with regression-onset autism in pediatric patients.	TX	Gastroenterology	Pediatric-Onset	Biologic
2002-09-16	2000's	Recombinant Human Monoclonal Antibody To Hsp90	Treatment of invasive candidiasis	TX	Infectious Diseases	Infectious Diseases	Biologic
2002-10-10	2000's	Dha-Paclitaxel	Treatment of metastatic malignant melanoma	TX	Oncology	Oncology	Drug
2002-10-16	2000's	Antiangiogenic Components Extracted From Marine Cartilage	Treatment of renal cell carcinoma	TX	Oncology	Oncology	Biologic
2002-10-23	2000's	Tirapazamine	Treatment of head and neck cancer	TX	Oncology	Oncology	Drug
2002-10-23	2000's	D-Peptide Of The Sequence Akrhhgykrkfh - Nh2	Treatment of cystic fibrosis	TX	Pulmonary	Pediatric-Onset	Drug
2002-10-23	2000's	Infliximab	Treatment of juvenile rheumatoid arthritis	TX	Rheumatology	Pediatric-Onset	Biologic
2002-10-23	2000's	Inolimomab	Treatment of graft versus host disease	TX	Transplant	Transplant	Biologic
2002-10-23	2000's	Capsaicin	Treatment of erythromelalgia	TX	Vascular	Adult-Onset	Drug
2002-11-14	2000's	Hepatitis C Virus Immune Globulin (Human)	Prophylaxis of hepatitis C infection in liver transplant recipients.	PX	Infectious Diseases	Infectious Diseases	Biologic
2002-11-14	2000's	Cobiprostone	Treatment of cystic fibrosis	TX	Pulmonary	Pediatric-Onset	Drug
2002-11-18	2000's	Natural Human Lymphoblastoid Interferon-Alpha	Treatment of polycythemia vera	TX	Oncology	Oncology	Biologic
2002-11-19	2000's	Polyinosinic-Polycytidilic Acid (Poly-Iclc)	Treatment for orthopox virus infections	TX	Infectious Diseases	Infectious Diseases	Drug
2002-11-21	2000's	Allantoin	Treatment of skin blistering and erosions associated with inherited epidermolysis bullosa	TX	Dermatology	Pediatric-Onset	Drug
2002-11-21	2000's	Deferasirox	Treatment of chronic iron overload in patients with transfusion-dependent anemias	TX	Hematology	Pediatric-Onset	Drug	2005-11-02	Treatment of chronic iron overload due to blood transfusions (transfusional hemosiderosis) in patients 2 years of age or older	2017-05-18	treatment of chronic iron overload due to blood transfusions (transfusional hemosiderosis) in patients 2 years of age and older
2002-11-21	2000's	Heat Killed Mycobacterium W Immunomodulator	Adjuvant to multi-drug therapy in the management of multibacillary leprosy	TX	Infectious Diseases	Infectious Diseases	Biologic
2002-11-22	2000's	Meloxicam	Treatment of juvenile rheumatoid arthritis	TX	Rheumatology	Pediatric-Onset	Drug	2005-08-11	For relief of the signs and symptoms of pauciarticular or polyarticular course Juvenile Rheumatoid Arthritis in patients 2 years of age or older
2002-11-25	2000's	Busulfan	Preparative therapy for pediatric patients undergoing bone marrow transplantation	PX	Transplant	Transplant	Drug
2002-11-29	2000's	(4S)-4-Ethyl-4-Hydroxy-3,14-Dioxo-3,4,12,14-Tetrahydro-1-H-Pyrano[3?,4?:6,7]-Indolizino-[1,2-B]-Quinoline-11-Carbaldehyde O-(Tert-Butyl)-(E)-Oxime	Treatment malignant glioma	TX	Oncology	Oncology	Drug
2002-11-29	2000's	Autologous Dendritic Cells Pulsed With Autologous Antigens From Primay Malignant Brain Tumor Cells	Treatment of primary brain malignant cancer	TX	Oncology	Oncology	Biologic
2002-12-09	2000's	Civamide	Treatment of postherpetic neuralgia of the trigeminal nerve	TX	Neurology	Adult-Onset	Drug
2002-12-09	2000's	R-Etodolac	Treatment of chronic lymphocytic leukemia	TX	Oncology	Oncology	Drug
2003-01-13	2000's	2',3',5'-Tri-O-Acetyluridine	Treatment of mitochondrial disease	TX	Metabolism	Pediatric-Onset	Drug
2003-01-15	2000's	Bortezomib	Treatment of multiple myeloma	TX	Oncology	Oncology	Drug	2003-05-13	Treatment of multiple myeloma patients who have received at least two prior therapies and have demonstrated disease progression on the last therapy	2005-03-25	Treatment of multiple myeloma patients who have received at least one prior therapy	2008-06-20	First-line therapy of multiple myeloma.
2003-01-15	2000's	Pomalidomide	Treatment of multiple myeloma	TX	Oncology	Oncology	Drug	2013-02-08	Treatment of patients with multiple myeloma who have received at least two prior therapies including lenalidomide and bortezomib and have demonstrated disease progression on or within 60 days of completion of the last therapy.
2003-01-16	2000's	Bifidobacterium Longum Infantis 35624	Treatment of pediatric Crohn's disease	TX	Gastroenterology	Adult-Onset	Biologic
2003-01-16	2000's	Human Anti-Tumor Necrosis Factor Alpha Monoclonal Antibody	Treatment of uveitis of the posterior segment of non-infectious etiology, and uveitis of the anterior segment of non-infectious etiology and refractory to conventional therapy	TX	Ophthalmology	Adult-Onset	Biologic
2003-01-21	2000's	Alpha-Galactosidase A	Treatment of Fabry's disease	TX	Metabolism	Pediatric-Onset	Biologic
2003-01-21	2000's	Mafosfamide	Treatment of neoplastic meningitis	TX	Oncology	Oncology	Drug
2003-01-27	2000's	Motexafin Gadolinium	For use in conjunction with whole brain radiation for the treatment of brain metastases arising from solid tumors	TX	Oncology	Oncology	Drug
2003-01-27	2000's	Replication Defective Recombinant Adenovirus Serotype 5 Vector Carrying The P53 Gene In Its E1 Deleted Region	Treatment of head and neck cancer	TX	Oncology	Oncology	Biologic
2003-01-27	2000's	Tezacitabine	Treatment of adenocarcinoma of the esophagus and stomach	TX	Oncology	Oncology	Drug
2003-01-27	2000's	Recombinant Adeno-Associated Virus Alpha 1-Antitrypsin Vector	Treatment of alpha1-antitrypsin deficiency	TX	Pulmonary	Pediatric-Onset	Biologic
2003-01-27	2000's	Reparixin	Prevention of delayed graft function in solid organ transplant	PX	Transplant	Transplant	Drug
2003-01-27	2000's	Alteplase	Treatment of intraventricular hemorrhage associated with intracerebral hemorrhage	TX	Vascular	Pediatric-Onset	Biologic
2003-02-04	2000's	Ecallantide	Treatment of angioedema	TX	Immunology	Adult-Onset	Biologic	2009-12-01	Treatment of acute attacks of hereditary angioedema in patients 16 years of age and older	2014-03-28	Treatment of acute attacks of hereditary angioedema (HAE) in patients 12 years of age and older
2003-02-12	2000's	Anti-Cd23 Igg1, Kappa Monoclonal Antibody	Treatment of chronic lymphocytic leukemia	TX	Oncology	Oncology	Biologic
2003-03-03	2000's	Maxadfviii	Treatment of Hemophilia A	TX	Hematology	Pediatric-Onset	Biologic
2003-03-03	2000's	Polyinosinic-Polycytidilic Acid	Treatment of flavivirus infections including those due to West Nile, Japanese encephalitis, dengue, St. Louis encephalitis, yellow fever, Murray valley, and Banzai viruses	TX	Infectious Diseases	Infectious Diseases	Drug
2003-03-12	2000's	Antisense 20-Mer Phosphorothioate Oligonucleotide [Complementary To The Coding Region Of R2 Component Of The Human Ribonucleotide Reductase Mrna]	Treatment for renal cell carcinoma	TX	Oncology	Oncology	Biologic
2003-03-21	2000's	Dextran 1	Treatment of cystic fibrosis	TX	Pulmonary	Pediatric-Onset	Drug
2003-03-27	2000's	Romiplostim	Treatment of immune thrombocytopenic purpura	TX	Hematology	Adult-Onset	Biologic	2008-08-22	Treatment of thrombocytopenia in patients with chronic immune (idiopathic) thrombocytopenic purpura (ITP) who have had an insufficient response to corticosteroids, immunoglobulins, or splenectomy	2018-12-14	Nplate is indicated for the treatment of thrombocytopenia in pediatric patients 1 year of age and older with ITP for at least 6 months who have had an insufficient response to corticosteroids, immunoglobulins, or splenectomy.	2019-10-17	Nplate is indicated for the treatment of thrombocytopenia in adult patients with immune thrombocytopenia (ITP) who have had an insufficient response to corticosteroids, immunoglobulins, or splenectomy
2003-03-31	2000's	(+/-)-7-[3-(4-Acetyl-3-Methoxy-2-Propylphenoxy)Propoxy]-3,4-Dihydro-8-Propyl-2H-1-Benzopyran-2-Carboxylic Acid	Prevention of serious adverse events associated with vascular leak syndrome caused by Interleukin-2 therapy	PX	Oncology	Oncology	Drug
2003-03-31	2000's	Alendronate	Treatment of osteogenesis imperfecta in pediatric patients 4 years of age and older	TX	Orthopedics	Pediatric-Onset	Drug
2003-03-31	2000's	Sodium Pyruvate	Treatment of cystic fibrosis	TX	Pulmonary	Pediatric-Onset	Drug
2003-04-04	2000's	Ribavirin	Treatment of chronic hepatitis C in pediatric patients	TX	Infectious Diseases	Infectious Diseases	Drug	2003-07-29	Treatment of chronic hepatitis C among previously untreated pediatric patients at least three years of age or older.
2003-04-10	2000's	4,5-Dibromorhodamine 123	Treatment of chronic myelogenous leukemia	TX	Oncology	Oncology	Drug
2003-04-11	2000's	Tretinoin	Treatment of T-cell non-Hodgkin's lymphoma	TX	Oncology	Oncology	Drug
2003-05-01	2000's	Dha-Paclitaxel	Treatment of adenocarcinoma of the stomach or lower esophagus	TX	Oncology	Oncology	Drug
2003-05-01	2000's	Iron(Iii)-Hexacyanoferrate(Ii)	Treatment of patients with known or suspected internal contamination with radioactive or non-radioactive cesium or thallium	TX	Pharmacology/Toxicology/Poisoning/Chelators	Emergency	Drug	2003-10-02	Treatment of patients with known or suspected internal contamination with radioactive cesium and/or radioactive or non-radioactive thallium to increase their rates of elimination
2003-05-02	2000's	Capsaicin	Treatment of painful HIV-associated neuropathy	TX	Infectious Diseases	Infectious Diseases	Drug
2003-05-02	2000's	Recombinant T-Cell Receptor Ligand	Treatment of multiple sclerosis patients who are both HLA-DR2 positive and autoreactive to myelin oligodendrocyte glycoprotein residues 35-55	TX	Neurology	Adult-Onset	Biologic
2003-05-06	2000's	Infliximab	Treatment of giant cell arteritis	TX	Vascular	Adult-Onset	Biologic
2003-05-12	2000's	Cinacalcet	Treatment of hypercalcemia in patients with parathyroid carcinoma	TX	Oncology	Oncology	Drug	2004-03-08	Treatment of hypercalcemia in patients with parathyroid carcinoma
2003-05-13	2000's	Resiniferatoxin	Treatment of intractable pain at end-stage disease	TX	Neurology	Adult-Onset	Drug
2003-05-13	2000's	Arsenic Trioxide	Treatment of chronic lymphocytic leukemia	TX	Oncology	Oncology	Drug
2003-05-21	2000's	Factor Xiii [A2] Homodimer, Recombinant Dna Origin	Treatment of congenital FXIII deficiency	TX	Hematology	Pediatric-Onset	Biologic
2003-05-21	2000's	Infliximab	Treatment of chronic sarcoidosis	TX	Immunology	Adult-Onset	Biologic
2003-05-21	2000's	Repository Corticotropin Or Adrenocorticotropic Hormone	Treatment of infantile spasms	TX	Neurology	Pediatric-Onset	Drug	2010-10-15	To treat infantile spasms
2003-05-21	2000's	Anti-Cea Sheep-Human Chimeric Monoclonal Antibody Labeled W/Iodine-131 (Kab201)	Treatment of pancreatic cancer	TX	Oncology	Oncology	Biologic
2003-05-21	2000's	Protaxel	Treatment of ovarian cancer	TX	Oncology	Oncology	Drug
2003-05-21	2000's	Myristoylated Recombinant Scr1-3 Of Human Complement Reseptor Type I	Prevention of delayed graft function in solid organ transplant	PX	Transplant	Transplant	Biologic
2003-05-21	2000's	Defibrotide	For the treatment of hepatic veno-occlusive disease	TX	Vascular	Adult-Onset	Drug	2016-03-30	For the treatment of adult and pediatric patients with hepatic veno-occlusive disease (VOD), also known as sinusoidal obstruction syndrome (SOS), with renal or pulmonary dysfunction following hematopoietic stem cell transplantation (HSCT).
2003-06-12	2000's	Vorinostat	Treatment of multiple myeloma	TX	Oncology	Oncology	Drug
2003-06-13	2000's	Diphenylcyclopropenone	Treatment of chronic severe forms of alopecia areata (Alopecia Totalis [AT]/Alopecia Universalis [AU])	TX	Dermatology	Pediatric-Onset	Drug
2003-06-13	2000's	Arsenic Trioxide	Treatment of liver cancer	TX	Oncology	Oncology	Drug
2003-06-13	2000's	Diferuloylmethane	Treatment of cystic fibrosis	TX	Pulmonary	Pediatric-Onset	Drug
2003-06-26	2000's	Ferric Hexacyanoferrate (Ii) "Prussian Blue"	Treatment of patients with known or suspected internal contamination with radioactive or non-radioactive cesium or thallium	TX	Pharmacology/Toxicology/Poisoning/Chelators	Emergency	Drug
2003-07-03	2000's	(R)-N-[2-(6-Chloro-Methoxy-1H-Indol-3Yl)Propyl]Acetamide	Treatment of neuroleptic-induced tardive dyskinesia in schizophrenia patients	TX	Neurology	Adult-Onset	Drug
2003-07-03	2000's	Sodium Dichloroacetate	Use as an antidote in the management of systemic monochloroacetic acid poisoning	TX	Pharmacology/Toxicology/Poisoning/Chelators	Emergency	Drug
2003-07-10	2000's	Plerixafor	For use to improve the yield of progentor cells in the apheresis product for subsequest stem cell transplantation following myelosuppressive or myeloablative chemotherapy	TX	Transplant	Transplant	Drug	2008-12-15	To enhance mobilization of hematopoietic stem cells to the peripheral blood for collection and subsequent autologous transplantation in patients with lymphoma and multiple myeloma _x000D_
2003-07-15	2000's	Dual Antibody Including Hbv-Ab 17, Libivirumab, And Hbv-Ab 19, Exbivirumab	For the prevention of hepatitis B virus (HBV) reinfection in patients who have received a liver transplantation	PX	Infectious Diseases	Infectious Diseases	Biologic
2003-07-15	2000's	Siplizumab	Treatment of T-cell lymphomas	TX	Oncology	Oncology	Biologic
2003-07-18	2000's	Conjugated Bile Acids	Treatment of steatorrhea in patients with short bowel syndrome	TX	Gastroenterology	Adult-Onset	Drug
2003-07-18	2000's	Cholic Acid	Treatment of inborn errors of cholesterol and bile acid synthesis and metabolism	TX	Metabolism	Pediatric-Onset	Drug	2015-03-17	Treatment of bile acid synthesis disorders due to single enzyme defects
2003-07-18	2000's	Chimeric Monoclonal Antibody To Cd30 (Anti-Cd30 Antibody)	Treatment of Hodgkin's disease	TX	Oncology	Oncology	Biologic
2003-07-18	2000's	Erlotinib Hydrochloride	Treatment of malignant gliomas	TX	Oncology	Oncology	Drug
2003-07-23	2000's	Combretastatin A4 Phosphate	Treatment of anaplastic thyroid cancer, medullary thyroid cancer, and stage IV papillary or follicular thyroid cancer	TX	Oncology	Oncology	Drug
2003-08-15	2000's	Niprisan	Treatment of sickle cell disease	TX	Hematology	Pediatric-Onset	Drug
2003-08-15	2000's	Cultured, Partially T-Cell Depleted, Allogeneic Thymic Tissue For Transplantation	Treatment of congenital athymia	TX	Immunology	Pediatric-Onset	Biologic
2003-08-15	2000's	Mx-Dng1 Or Rexin-G Retroviral Vector	Treatment of pancreatic cancer	TX	Oncology	Oncology	Biologic
2003-08-15	2000's	2-0-Butyryl-1-0-Octyl-Myo-Inositol 3,4,5,6-Tetrakisphosphate	Treatment of cystic fibrosis	TX	Pulmonary	Pediatric-Onset	Drug
2003-08-19	2000's	Dehydroepiandrosterone (Dhea)	Replacement therapy in individuals with adrenal insufficiency	TX	Endocrinology	Adult-Onset	Drug
2003-08-19	2000's	Glucarpidase	Treatment of patients at risk of methotrexate toxicity	TX	Pharmacology/Toxicology/Poisoning/Chelators	Emergency	Biologic	2012-01-17	Treatment of toxic (>1 micromole/liter) plasma methotrexate concentrations in patients with delayed methotrexate clearance due to impaired renal function.
2003-08-19	2000's	(3S)-3-[(2S)-2-({N-[2-Tert-Butyl)Phenyl]Carbamoyl}Carbonylamino) Propanoylamino]-4-Oxo-5-(2,3,5,6-Tetrafluorophenoxy) Pentanoci Acid	Treatment of patients undergoing solid organ transplantation.	TX	Transplant	Transplant	Drug
2003-08-20	2000's	Debrase	Debridement of acute, deep dermal burns in hospitalized patients	TX	Dermatology	Emergency	Biologic
2003-08-20	2000's	Eculizumab	Treatment of paroxysmal nocturnal hemoglobinuria	TX	Hematology	Adult-Onset	Biologic	2007-03-16	Treatment of paroxysmal nocturnal hemoglobinuria to reduce hemolysis
2003-08-20	2000's	Tinidazole	Treatment of amebiasis	TX	Infectious Diseases	Infectious Diseases	Drug	2004-05-17	Treatment of intestinal amebiasis and amebic liver abcess caused by E. histolytica in both adults and pediatric patients older than three years of age. It is not indicated for the treatment of asymptomatic cyst passage.
2003-08-20	2000's	5,5',5"-[Phosphinothioylidyne-Tris(Imino-2,1-Ethanediyl)]Tris[5-Methylchelidoninium]Trihydroide Hexahydrochloride	Treatment of pancreatic cancer	TX	Oncology	Oncology	Drug
2003-08-20	2000's	Talactoferrin Alfa	For the prevention of graft-versus-host disease	PX	Transplant	Transplant	Biologic
2003-08-20	2000's	Talactoferrin Alfa	For the treatment of graft versus host disease	TX	Transplant	Transplant	Biologic
2003-08-26	2000's	Atomoxetine Hydrochloride	Treatment of Tourette's Syndrome	TX	Neurology	Pediatric-Onset	Drug
2003-11-01	2000's	Imexon	Treatment of pancreatic adenocarcinoma	TX	Oncology	Oncology	Drug
2003-11-04	2000's	Vapreotide	Treatment of acromegaly	TX	Endocrinology	Adult-Onset	Drug
2003-11-04	2000's	[5,10,15,20-Tetrakis(1,3-Diethylimidazolium-2-Yl)Porphyrinato] Manganese(Iii)Pentachloride	Treatment of Amyotrophic Lateral Sclerosis	TX	Neurology	Adult-Onset	Drug
2003-11-04	2000's	Tin Ethyl Etiopurpurin	Prevention of access graft disease in hemodialysis patients	PX	Vascular	Adult-Onset	Drug
2003-11-06	2000's	Coagulation Factor Xiii A-Subunit (Recombinant)	Prophylaxis of bleeding associated with congential factor XIII deficiency	PX	Hematology	Pediatric-Onset	Biologic	2013-12-23	Routine prophylaxis of bleeding in patients with congenital Factor XIII A-subunit deficiency.
2003-11-06	2000's	Bevacizumab	Treatment of renal cell carcinoma	TX	Oncology	Oncology	Biologic	2009-07-31	Treatment of renal cell carcinoma in combination with interferon alfa
2003-11-12	2000's	Infliximab	Treatment of pediatric (0 to 16 years of age) Crohn's Disease	TX	Gastroenterology	Adult-Onset	Biologic	2006-05-19	For reducing signs and symptoms and inducing and maintaining clinical remission in pediatric patients with moderately to severely active Crohn's disease who have had an inadequate response to conventional therapy
2003-11-12	2000's	Infliximab	Treatment of pediatric (0 to 16 years of age) ulcerative colitis	TX	Gastroenterology	Adult-Onset	Biologic	2011-09-23	For reducing signs and symptoms and inducing and maintaining clinical remission in pediatric patients 6 years of age and older with moderately to severely active ulcerative colitis who have had an inadequate response to conventional therapy
2003-11-12	2000's	Raxibacumab	Treatment of anthrax	TX	Infectious Diseases	Infectious Diseases	Biologic	2012-12-14	Treatment of inhalation anthrax due to Bacillus anthracis in combination with appropriate antibacterial drugs,
2003-11-12	2000's	Sc-1 Monoclonal Antibody	Treatment of patients with CD55 (sc-1) positive gastric tumors	TX	Oncology	Oncology	Biologic
2003-11-14	2000's	Monarsen	Treatment of myasthenia gravis	TX	Neurology	Adult-Onset	Biologic
2003-11-14	2000's	Human Gammaglobulin	Treatment of idiopathic inflammatory myopathies	TX	Neurology	Adult-Onset	Biologic
2003-11-18	2000's	Anti-Interferon-Gamma Fab From Goats	For the treatment of immunologic corneal allograft rejection	TX	Transplant	Transplant	Biologic
2003-11-25	2000's	Icatibant	Treatment of angioedema	TX	Immunology	Adult-Onset	Drug	2011-08-25	Treatment of acute attacks of hereditary angioedema in adults 18 years of age and older
2003-11-25	2000's	Abagovomab	Treatment of epithelial ovarian cancer	TX	Oncology	Oncology	Biologic
2003-11-25	2000's	Hydroxocobalamin	Treatment of acute cyanide poisoning	TX	Pharmacology/Toxicology/Poisoning/Chelators	Emergency	Drug	2006-12-15	Treatment on known or suspected cyanide poisoning
2003-11-25	2000's	Cyclosporine	Treatment of acute rejection in patients requiring allogenic lung transplants	TX	Transplant	Transplant	Drug
2003-11-25	2000's	Cyclosporine	Prophylaxis of organ rejection in patients receiving allogeneic lung transplant	PX	Transplant	Transplant	Drug
2003-12-02	2000's	Baclofen	Treatment of dystonia	TX	Neurology	Adult-Onset	Drug
2003-12-02	2000's	2-(3-Diethylaminopropyl)-8,8-Dipropyl-2-Azaspiro [4,5] Decan Dimaleate	Treatment of mulitple myeloma and associated bone resorption	TX	Oncology	Oncology	Drug
2003-12-02	2000's	Tranilast	For the treatment of maligant glioma	TX	Oncology	Oncology	Drug
2003-12-05	2000's	Liposomal P-Ethoxy Growth Receptor Bound Protein-2 Antisense Product	Treatment of chronic myelogenous leukemia	TX	Oncology	Oncology	Biologic
2003-12-09	2000's	Rhigf-I/Rhigfbp-3	Treatment of extreme insulin resistance syndromes (type A, Rabson-Mendenhall syndrome, Leprechaunism, Type B syndrome)	TX	Endocrinology	Pediatric-Onset	Biologic
2003-12-09	2000's	N-Acetyl-Sarcosyl-Glycyl-L-Valyl-D-Alloisoleucyl-L-Threonyl-L-Norvalyl-L-Isoleucyl-L-Arginyl_L-Prolylethylaminde Acetate	Treatment of soft tissue sarcoma	TX	Oncology	Oncology	Drug
2003-12-09	2000's	Recombinant Human Neutrophil Inhibitor (Hne)	Treatment of cystic fibrosis	TX	Pulmonary	Pediatric-Onset	Biologic
2004-01-29	2000's	Oral Unfractionated Heparin	Treatment of sickle cell disease	TX	Hematology	Pediatric-Onset	Biologic
2004-01-29	2000's	Staphylococcus Aureus Immune Globulin (Human)	Prophylaxis against Staphylococcus aureus infections in low birth weight neonates	PX	Infectious Diseases	Infectious Diseases	Biologic
2004-01-29	2000's	Sapropterin	Treatment of hyperphenylalaninemia	TX	Metabolism	Pediatric-Onset	Drug	2007-12-13	Indicated to reduce blood phenylalanine (Phe) levels in patients with hyperphenylalaninemia (HPA) due to tetrahydrobiopterin- (BH4-) responsive Phenylketonuria (PKU). Kuvan is to be used in conjunction with a Phe-restricted diet._x000D_
2004-01-29	2000's	Chenodeoxycholic Acid	Treatment of cerebrotendinous xanthomatosis	TX	Metabolism	Pediatric-Onset	Drug
2004-01-29	2000's	Lenalidomide	Treatment of myelodysplastic syndromes	TX	Oncology	Oncology	Drug	2005-12-27	Treatment of patients with transfusion dependant anemia due to low or intermediate-1 risk myelodysplastic syndromes associated with a deletion 5 q cytogenetic abnormality with or without additional cytogenetic abnormalities
2004-01-29	2000's	Rituximab	Treatment of chronic lymphocytic leukemia	TX	Oncology	Oncology	Biologic	2010-02-18	Treatment of patients previously untreated for CD20-positive chronic lymphocytic leukemia in combination wih fludarbine and cyclophosphamide
2004-01-29	2000's	(1S)-1-(9-Deazahypoxanthin-9-Yl)-1,4-Dideoxy-1,4-Imino-D-Ribitol-Hydrochloride	Treatment of T-cell non-Hodgkin's lymphoma	TX	Oncology	Oncology	Drug
2004-01-29	2000's	90Y-Hpama4	Treatment of pancreatic cancer	TX	Oncology	Oncology	Biologic
2004-01-29	2000's	Recombinant Human Fibroblast Growth Factor-20	Treatment of radiation induced oral mucositis	TX	Oncology	Oncology	Biologic
2004-01-29	2000's	Antivenin Crotaline (Pit-Viper) Equine Immune F(Ab)2)	Treatment of envenomation by Crotaline snakes	TX	Pharmacology/Toxicology/Poisoning/Chelators	Emergency	Biologic	2015-05-06	Management of adult and pediatric patients with North American rattlesnake envenomation
2004-02-18	2000's	Chimeric Monoclonal Antibody To Cd30 (Anti-Cd30 Antibody)	Treatment of CD30 positive T-cell lymphomas	TX	Oncology	Oncology	Biologic
2004-02-25	2000's	Migalastat Hydrochloride	Treatment of Fabry Disease	TX	Metabolism	Pediatric-Onset	Drug	2018-08-10	GALAFOLD™ is indicated for the treatment of adults with a confirmed diagnosis of Fabry disease and an amenable galactosidase alpha gene (GLA) variant based on in vitro assay data
2004-02-27	2000's	Trisodium Zinc Diethylenetriaminepentaacetate	Treatment of patients with known or suspected internal contamination with plutonium, americium, or curium to increase the rate of elimination.	TX	Pharmacology/Toxicology/Poisoning/Chelators	Emergency	Drug
2004-03-01	2000's	Deae-Rebeccamycin	Treatment of bile duct tumors	TX	Oncology	Oncology	Drug
2004-03-05	2000's	Alpha-1-Acid Glycoprotein	Treatment of cocaine overdose	TX	Pharmacology/Toxicology/Poisoning/Chelators	Emergency	Biologic
2004-03-05	2000's	Pirfenidone	Treatment of idiopathic pulmonary fibrosis	TX	Pulmonary	Adult-Onset	Drug	2014-10-15	Treatment of idiopathic pulmonary fibrosis
2004-03-08	2000's	Multi-Vitamin Infusion Without Vitamin K	Prevention of vitamin deficiency and thromboembolic complications in people receiving home parenteral nutrition and warfarin-type anticoagulant therapy	PX	Hematology	Adult-Onset	Drug	2004-09-09	Prevention of vitamin deficiency and thrombormbolic complications in people receiving home parenteral nutrition who also receive warfarin-type anticoagulant therapy
2004-03-16	2000's	Antihemophilic Factor (Recombinant), Porcine Sequence	Treatment and prevention of episodic bleeding in patients with inhibitor antibodies to human coagulation factor VIII	PX/TX	Hematology	Pediatric-Onset	Biologic	2014-10-23	Treatment of bleeding episodes in adults with acquired hemophilia A.
2004-03-16	2000's	Somatropin	Treatment of patients with HIV-associated adipose redistribution syndrome	TX	Infectious Diseases	Infectious Diseases	Biologic
2004-03-16	2000's	Vorinostat	Treatment of T-cell non-Hodgkin's lymphoma	TX	Oncology	Oncology	Drug	2006-10-06	Treatment of cutaneous manifestations in patients with cutaneous T-cell lymphoma (CTCL) who have progressive, persistant or recurrent disease on or following two systemic therapies.
2004-03-16	2000's	Rh-Microplasmin, Ocriplasmin	Adjunct to surgery in cases of pediatric vitrectomy	TX	Ophthalmology	Adult-Onset	Biologic
2004-03-16	2000's	Rofecoxib	Treatment of juvenile rheumatoid arthritis	TX	Rheumatology	Pediatric-Onset	Drug
2004-03-17	2000's	Immune Globulin (Human) Containing High Titers Of West Nile Virus Antibodies	Treatment of the West Nile virus infection	TX	Infectious Diseases	Infectious Diseases	Biologic
2004-03-17	2000's	Vorinostat	Treatment of mesothelioma	TX	Oncology	Oncology	Drug
2004-03-17	2000's	Sodium Thiosulfate	Prevention of platinum-induced ototoxicity in pediatric patients	PX	Oncology	Oncology	Drug
2004-03-17	2000's	Alpha-1-Acid Glycoprotein	Treatment of tricyclic antidepressant poisoning	TX	Pharmacology/Toxicology/Poisoning/Chelators	Emergency	Biologic
2004-03-25	2000's	Idebenone	Treatment of Friedreich's ataxia	TX	Neurology	Pediatric-Onset	Drug
2004-03-25	2000's	Dexrazoxane	Treatment of anthracycline extravasation during chemotherapy	TX	Oncology	Oncology	Drug	2007-09-06	Treatment of extravasation resulting from IV anthracycline chemotherapy
2004-04-06	2000's	Vapreotide	Treatment of symptomatic carcinoid tumors	TX	Oncology	Oncology	Drug
2004-04-09	2000's	Hydralazine	Treatment of severe intrapartum hypertension (diastolic blood pressure greater than or equal to 110 or systolic blood pressure greater than or equal to 160) associated with severe preeclampsia/eclampsia of pregnancy	TX	Obstetrics and Gynecology	Adult-Onset	Drug
2004-04-12	2000's	Ubiquinol, Coenzyme Q10, Ubiquinone	Treatment of pediatric congestive heart failure	TX	Cardiology	Pediatric-Onset	Drug
2004-04-12	2000's	Ubiquinol	Treatment of Huntington's Disease	TX	Neurology	Adult-Onset	Drug
2004-04-12	2000's	Pentetate Trisodium	Treatment of patients with known or suspected internal contamination with plutonium, americium, or curium.	TX	Pharmacology/Toxicology/Poisoning/Chelators	Emergency	Drug
2004-04-14	2000's	Fluoxetine	Treatment of body dysmorphic disorder in children and adolescents	TX	Neurology	Pediatric-Onset	Drug
2004-04-14	2000's	Etaracizumab	For the treatment of of stage IIb, stage IIc, stage III and stage IV melanoma	TX	Oncology	Oncology	Biologic
2004-04-14	2000's	Deferitrin	Treatment of iron overload	TX	Pharmacology/Toxicology/Poisoning/Chelators	Pediatric-Onset	Drug
2004-04-14	2000's	Diethylenetriaminepentaacetate (Dpta)	For treatment of patients with known or suspected internal contamination with plutonium, americium or curium to increase the rates of elimination.	TX	Pharmacology/Toxicology/Poisoning/Chelators	Emergency	Drug
2004-04-21	2000's	Temocillin Sodium	Treatment of pulmonary infections caused by Burkholderia cepacia	TX	Infectious Diseases	Pediatric-Onset	Drug
2004-04-27	2000's	Mannopentaose Phosphate Sulfate	Treatment of high-risk Stage II, Stage III, and Stage IV melanoma	TX	Oncology	Oncology	Drug
2004-04-28	2000's	Diethylenetriaminepentaacetic Acid (Dtpa)	Treatment of patients with known or suspected internal contamination with plutonium, americium, or curium to increase the rates of elimination.	TX	Pharmacology/Toxicology/Poisoning/Chelators	Emergency	Drug	2004-08-11	Treatment of internal contamination with plutonium, americium or curium
2004-05-04	2000's	Immune Globulin Intravenous (Human)	Treatment for Guillain Barre Syndrome	TX	Neurology	Adult-Onset	Biologic
2004-05-05	2000's	Icatibant	Treatment of burn patients hospitalized with burn-induced edema	TX	Dermatology	Emergency	Drug
2004-05-25	2000's	Diethylnorspermine (Denspm)	Treatment for hepatocellular carcinoma	TX	Oncology	Oncology	Drug
2004-05-28	2000's	Thymosin Beta 4	Treatment of epidermolysis bullosa	TX	Dermatology	Pediatric-Onset	Biologic
2004-05-28	2000's	Mepolizumab	For first-line treatment in patients with hypereosinophilic syndrome	TX	Oncology	Oncology	Biologic
2004-06-03	2000's	Quinine Sulfate	Treatment of malaria	TX	Infectious Diseases	Infectious Diseases	Drug	2005-08-12	Treatment of uncomplicated Plasmodium falciparum malaria
2004-06-03	2000's	Ipilimumab	Treatment of high risk Stage II, Stage III, and Stage IV melanoma	TX	Oncology	Oncology	Biologic	2011-03-25	Treatment of unresectable or metastatic melanoma	2015-10-28	For the adjuvant treatment of patients with cutaneous melanoma with pathologic involvement of regional lymph nodes of more than 1 mm, who have undergone complete resection including total lymphadenectomy.	2017-07-21	treatment of unresectable or metastatic melanoma in adults and pediatric patients (12 years and older)
2004-06-18	2000's	Liarozole	Treatment of congenital ichthyosis	TX	Dermatology	Pediatric-Onset	Drug
2004-06-18	2000's	Coagulation Factor Viia (Recombinant)	Prevention of bleeding episodes in patients with hemophilia A or B, with or without inhibitors	PX	Hematology	Pediatric-Onset	Biologic	2005-08-12	Prevention of bleeding in surgical interventions or invasive procedures in hemophilia A or B patients with inhibitors to Factor VIII or Factor IX
2004-06-18	2000's	Coagulation Factor Viia (Recombinant)	Treatment of bleeding episodes in Glanzmann's thrombasthenia	TX	Hematology	Pediatric-Onset	Biologic	2014-07-02	Treatment of bleeding episodes and peri-operative management in adults and children with Glanzmann's thrombasthenia with refractoriness to platelet transfusions, with or without antibodies to platelets.
2004-06-18	2000's	Coagulation Factor Viia (Recombinant)	Prevention of bleeding episodes in Glanzmann's thrombasthenia	PX	Hematology	Pediatric-Onset	Biologic
2004-06-18	2000's	Vaccinia Immune Globulin (Human) Intravenous	Treatment of severe complications from the smallpox vaccine	TX	Infectious Diseases	Infectious Diseases	Biologic	2005-02-18	Treatment and modification of aberrant infections induced by vaccinia virus that include its accidental implantation in eyes (except in cases of isolated keratitis), mouth, or other areas where vaccinia infection would constitute a special hazard; eczema vaccinatum; progressive vaccinia; severe generalized vaccinia, and vaccinia infections in individuals who have skin conditions such as burns, im…
2004-06-18	2000's	Vaccinia Immune Globulin (Human) Intravenous	Treatment of complications of vaccinia vaccination	TX	Infectious Diseases	Infectious Diseases	Biologic	2005-05-02	treatment and/or modification of the following conditions, which are complications resulting from smallpox vaccination: Eczema vaccinatum Progressive vaccinia Severe generalized vaccinia Vaccinia infections in individuals who have skin conditions such as burns, impetigo, varicella-zoster, or poison ivy; or in individuals who have eczematous skin lesions because of either the activity or extensive…
2004-06-18	2000's	Sarsasapogenin	Treatment of amyotrophic lateral sclerosis (ALS)	TX	Neurology	Adult-Onset	Drug
2004-06-18	2000's	Plitidepsin	Treatment of acute lymphoblastic leukemia	TX	Oncology	Oncology	Drug
2004-07-06	2000's	Tipifarnib	Treatment of acute myeloid leukemia	TX	Oncology	Oncology	Drug
2004-07-09	2000's	Melatonin	Treatment of non-24-hour sleep-wake disorder in blind individuals without light perception	TX	Neurology	Pediatric-Onset	Drug
2004-07-09	2000's	Human Anti-Transforming Growth Factor-B1,2,3	Treatment of idiopathic pulmonary fibrosis	TX	Pulmonary	Adult-Onset	Biologic
2004-07-16	2000's	Immortalized Human Liver Cells Found In The Extracorporeal Liver Assist Device	Treatment of fulminant hepatic failure (acute liver failure)	TX	Gastroenterology	Adult-Onset	Biologic
2004-07-16	2000's	Coagulation Factor Viia (Recombinant)	Treatment of bleeding episodes in patients with acquired inhibitors to Factor VIII or Factor IX	TX	Hematology	Pediatric-Onset	Biologic	2006-10-13	Treatment of bleeding episodes in surgical interventions or invasive procedures in patients with acquired hemophilia
2004-07-16	2000's	C1 Esterase Inhibitor (Human)	Treatment of angioedema	TX	Immunology	Adult-Onset	Biologic	2008-10-10	Routine prophylaxis against angioedema attacks in patients with Hereditary Angioedema (HAE)	2018-06-20	CINRYZE is a C1 esterase inhibitor indicated for routine prophylaxis against angioedema attacks in adults, adolescents and pediatric patients (6 years old and above) with Hereditary Angioedema (HAE).
2004-07-16	2000's	Posaconazole	Treatment of zygomycosis	TX	Infectious Diseases	Infectious Diseases	Drug
2004-07-16	2000's	Doripenem	Treatment of bronchopulmonary infection in patients with cystic fibrosis who are colonized with Pseudomonas aeruginosa or Burkholderia cepacia.	TX	Infectious Diseases	Pediatric-Onset	Drug
2004-07-16	2000's	Ambrisentan	Treatment of pulmonary arterial hypertension	TX	Vascular	Adult-Onset	Drug	2007-06-15	Treatment of pulmonary arterial hypertension (WHO group I) in patients with WHO class II or III symptoms to improve exercise capacity and delay clinical worsening
2004-07-21	2000's	Coagulation Factor Viia (Recombinant)	Prevention of bleeding episodes in patients with acquired inhibitors to Factor VIII or Factor IX	PX	Hematology	Pediatric-Onset	Biologic	2006-10-13	Prevention of bleeding in surgical interventions or invasive procedures in patients with acquired hemophilia
2004-07-27	2000's	Immune Globulin (Human)	Treatment of chronic inflammatory demyelinating polyneuropathy	TX	Neurology	Adult-Onset	Biologic	2008-09-12	Treatment of Chronic Inflammatory Demyelinating Polyneuropathy (CIDP) to improve neuromuscular disability and impairment and for maintenance therapy to prevent relapse
2004-07-27	2000's	Multi-Ligand Somatostatin Analog	Treatment of patients with functional gastroenteropancreatic (GEP) neuroendocrine tumors (specifically, carcinoid, insulinoma, gastrinoma, somastatinoma, GRFoma, VIPoma and glucagonoma.	TX	Oncology	Oncology	Biologic
2004-07-28	2000's	Efaproxiral	Adjunct to whole brain radiation therapy for the treatment of brain metastases in patients with breast cancer	TX	Oncology	Oncology	Drug
2004-08-10	2000's	Nelarabine	Treatment of acute lymphoblastic leukemia and lymphoblastic lymphoma	TX	Oncology	Oncology	Drug	2005-10-28	Treatment of patients with T-cell acute lymphoblastic leukemia and T-cell lymphoblastic lymphoma whose disease has not responded to or has relapsed following treatment with at least two chemotherapy regimens
2004-08-10	2000's	(1S)-1-(9-Deazahypoxanthin-9-Yl)-1,4-Dideoxy-1,4-Imino-D-Ribitol-Hydrochloride	Treatment of chronic lymphocytic leukemia and related leukemias to include prolymphocytic leukemia, adult T-cell leukemia, and hairy cell leukemia	TX	Oncology	Oncology	Drug
2004-08-11	2000's	Dexanabinol	For the attenuation or amelioration of the long-term neurological sequelae associated with moderate and severe traumatic brain injury	TX	Neurology	Emergency	Drug
2004-08-13	2000's	Implitapide	Treatment of homozygous familial hypercholesterolemia	TX	Metabolism	Pediatric-Onset	Drug
2004-08-13	2000's	N-[4-(4-Amino-2-Ethyl-1H-Imidazo[4,5-C]Quinolin-1-Yl)Butyl]Methanesulfonamide	Treatment of stages IIB-IV melanoma	TX	Oncology	Oncology	Drug
2004-08-13	2000's	Dacetuzumab	Treatment of multiple myeloma.	TX	Oncology	Oncology	Biologic
2004-08-13	2000's	Human Anti-Cd4 Monoclonal Antibody	Treatment of mycosis fungoides	TX	Oncology	Oncology	Biologic
2004-08-13	2000's	(6R,S)5,10-Methylene-Tetrahydrofolic Acid	For use in combination with 5-fluorouracil for the treatment of patients with pancreatic cancer	TX	Oncology	Oncology	Drug
2004-08-13	2000's	(1S)-1-(9-Deazahypoxanthin-9-Yl)-1,4-Dideoxy-1,4-Imino-D-Ribitol-Hydrochloride	Treatment of acute lymphoblastic leukemia	TX	Oncology	Oncology	Drug
2004-08-17	2000's	Meclorethamine	Treatment of mycosis fungoides	TX	Oncology	Oncology	Drug	2013-08-23	Topical treatment of Stage 1A and 1B mycosis fungoides-type cutaneous T-cell lymphoma in patients who have received prior skin-directed therapy.
2004-08-17	2000's	Nucleic Acid Aptamer Binding To Tumor Cell Nucleolin	Treatment of pancreatic cancer	TX	Oncology	Oncology	Biologic
2004-08-17	2000's	Iloprost Inhalation Solution	Treatment of pulmonary arterial hypertension	TX	Vascular	Adult-Onset	Drug	2004-12-29	Treatment of pulmonary arterial hypertension (WHO Group I) in patients with NYHA Class III or IV symptoms
2004-08-19	2000's	Implitapide	Treatment of patients with Fredrickson type I or V hyperlipoproteinemia	TX	Metabolism	Adult-Onset	Drug
2004-09-01	2000's	Allogeneic Retinal Epithelial Cells Transfected With Plasmid Vector Expressing Ciliary Neurotrophic Growth Factor	Treatment of retinitis pigmentosa	TX	Ophthalmology	Pediatric-Onset	Biologic
2004-09-01	2000's	Alpha1-Proteinase Inhibitor (Human)	Treatment of cystic fibrosis	TX	Pulmonary	Pediatric-Onset	Biologic
2004-09-01	2000's	Ataluren	For use in the treatment of cystic fibrosis resulting fron a nonsense (premature stopcodon) mutation in the cystic bibrosis transmembrane conductance regulatory gene	TX	Pulmonary	Pediatric-Onset	Drug
2004-09-03	2000's	Buffered Ursodeoxycholic Acid	Treatment of pruritus in patients with Alagille Syndrome	TX	Gastroenterology	Pediatric-Onset	Drug
2004-09-03	2000's	Heat Killed Mycobacterium W Immunomodulator	Active tuberculosis	TX	Infectious Diseases	Infectious Diseases	Biologic
2004-09-03	2000's	Autologous Incubated Macrophage	Therapy to improve the motor and sensory neurological outcome in acute cases of spinal cord injury	TX	Neurology	Emergency	Biologic
2004-09-03	2000's	Nine Amino Acid Polypeptide Derived From Proteinase 3	Treatment of chronic myelogenous leukemia.	TX	Oncology	Oncology	Biologic
2004-09-03	2000's	Nine Amino Acid Polypeptide Derived From Proteinase 3	Treatment of acute myelogenous leukemia	TX	Oncology	Oncology	Biologic
2004-09-03	2000's	Nine Amino Acid Polypeptide Derived From Proteinase 3	Treatment of myelodysplastic syndromes requiring therapy	TX	Oncology	Oncology	Biologic
2004-09-03	2000's	A10 & As2-1 Antineoplaston	Treatment for patients with brain stem glioma	TX	Oncology	Oncology	Biologic
2004-09-03	2000's	17-Allylamino-17-Demethoxygeldanamycin (17-Agg)	Treatment of chronic myelogenous leukemia	TX	Oncology	Oncology	Drug
2004-09-09	2000's	Tanespimycin	Treatment of multiple myeloma	TX	Oncology	Oncology	Drug
2004-09-10	2000's	Coagulation Factor Viia (Recombinant)	Treatment of bleeding episodes in patients with congenital factor VII deficiency	TX	Hematology	Pediatric-Onset	Biologic	2005-07-11	Treatment of bleeding episodes in patients with Factor VII Deficiency
2004-09-10	2000's	Coagulation Factor Viia (Recombinant)	Prevention of bleeding episodes in patients with congenital Factor VII deficiency	PX	Hematology	Pediatric-Onset	Biologic	2005-07-11	Prevention of bleeding in surgical interventions or invasive procedures in patients with congenital F VII deficiency
2004-09-10	2000's	L-Tyrosine-L-Serine-L-Leucine	Treatment of hepatocellular carcinoma.	TX	Oncology	Oncology	Drug
2004-09-22	2000's	Immune Globulin Subcutaneous (Human)	Treatment of patients with primary immune deficiency (PID) that are intolerant to immune globulin intravenous (IGIV) due to severe adverse events or poor venous access	TX	Immunology	Pediatric-Onset	Biologic
2004-09-27	2000's	Thalidomide	Treatment of myelodysplastic syndrome	TX	Oncology	Oncology	Drug
2004-09-27	2000's	Human Anti-Cd30 Monoclonal Antibody	Treatment of Hodgkin's disease	TX	Oncology	Oncology	Biologic
2004-09-27	2000's	Nitric Oxide	To reduce the risk of chronic lung disease in premature neonates	PX	Pulmonary	Pediatric-Onset	Drug
2004-09-30	2000's	Romidepsin	Treatment of non-Hodgkin T-cell lymphomas	TX	Oncology	Oncology	Drug	2009-11-05	Treatment of cutaneous T-cell lymphoma (CTCL) in patients who have received at least one prior systemic therapy	2011-06-16	Treatment of peripheral T-cell lymphoma (PTCL) in patients who have received at least one prior therapy
2004-09-30	2000's	Trabectedin	Treatment of soft tissue sarcoma	TX	Oncology	Oncology	Drug	2015-10-23	For the treatment of patients with unresectable or metastatic liposarcoma or leiomyosarcoma who received a prior anthracycline-containing regimen
2004-09-30	2000's	N-[2-[(4-Hydroxyphenyl)Amino]-3-Pyridinyl]-4-Methoxybenzenesulfonamide	Treatment of neuroblastoma	TX	Oncology	Oncology	Drug
2004-09-30	2000's	Plitidepsin	Treatment of multiple myeloma	TX	Oncology	Oncology	Drug
2004-10-08	2000's	Rufinamide	Treatment of Lennox-Gastaut Syndrome.	TX	Neurology	Pediatric-Onset	Drug	2008-11-14	Adjunctive therapy of seizures associated with Lennox-Gastaut syndrome.
2004-10-08	2000's	Sorafenib	Treatment of renal cell carcinoma.	TX	Oncology	Oncology	Drug	2005-12-20	Treatment of patients with advanced renal cell carcinoma
2004-10-08	2000's	Obatoclax Mesylate	Treatment of chronic lymphocytic leukemia	TX	Oncology	Oncology	Drug
2004-10-18	2000's	Temozolomide	Treatment of newly diagnosed high grade glioma	TX	Oncology	Oncology	Drug
2004-10-20	2000's	Bevacizumab	Treatment of pancreatic cancer	TX	Oncology	Oncology	Biologic
2004-10-21	2000's	Laromustine	Treatment of acute myelogenous leukemia	TX	Oncology	Oncology	Drug
2004-10-26	2000's	Desmoglein 3 Synthetic Peptide (Pi-0824)	Treatment of pemphigus vulgaris	TX	Dermatology	Adult-Onset	Drug
2004-10-29	2000's	Terlipressin	Treatment of Hepatorenal Syndrome	TX	Nephrology/Urology	Adult-Onset	Drug
2004-10-29	2000's	Cyclosporin A	Treatment of amyotrophic lateral sclerosis and its variants	TX	Neurology	Adult-Onset	Drug
2004-11-02	2000's	Golimumab	Treatment of chronic sarcoidosis	TX	Immunology	Adult-Onset	Biologic
2004-11-02	2000's	Human Monoclonal Antibody Against Platelet-Derived Growth Factor D	To slow the progression of IgA nephropathy and delay kidney failure in patients affected by the disease.	TX	Nephrology/Urology	Adult-Onset	Biologic
2004-11-02	2000's	Sitaxsentan Sodium	For the treatment of pulmonary arterial hypertension in the absence of chronic obstructive pulmonary disease or congestive heart failure.	TX	Vascular	Adult-Onset	Drug
2004-11-17	2000's	Nimotuzumab	Treatment of glioma	TX	Oncology	Oncology	Biologic
2004-11-17	2000's	Potassium Iodide Oral Solution	For use as a thyroid blocking agent in pediatric patients exposed to radiactive iodine	PX	Pharmacology/Toxicology/Poisoning/Chelators	Pediatric-Onset	Drug	2005-01-12	For use as a thyroid blocking agent in pediatric patients exposed to radiactive iodine
2004-11-18	2000's	Porfimer Sodium	Treatment of cholangiocarcinoma	TX	Oncology	Oncology	Drug
2004-12-01	2000's	Human Anti-Integrin Receptor Avb3/Avb5 Monoclonal Antibody	Treatment of patients with high-risk stage II, stage III, and stage IV malignant melanoma	TX	Oncology	Oncology	Biologic
2004-12-01	2000's	20-Mer Oligonucleotide Complementary To Akt Mrna	Treatment of ovarian cancer	TX	Oncology	Oncology	Biologic
2004-12-01	2000's	20-Mer Oligonucleotide Complementary To Akt Mrna	Treatment of renal cell carcinoma	TX	Oncology	Oncology	Biologic
2004-12-08	2000's	20-Mer Oligonucleotide Complementary To Akt Mrna	Treatment of glioblastoma	TX	Oncology	Oncology	Biologic
2004-12-08	2000's	20-Mer Oligonucleotide Complementary To Akt Mrna	Treatment of pancreatic cancer	TX	Oncology	Oncology	Biologic
2004-12-08	2000's	(9-[N-(3-Morpholinopropyl)-Sulfonyl]-5,6-Dihydro-5-Oxo-11-H-Indeno [1,2-C] Isoquinoline Methanesulfonic Acid	Prevention of post-operative complications of aortic anuerysm surgical repair	PX	Vascular	Adult-Onset	Drug
2004-12-10	2000's	20-Mer Complementary To Akt Mrna	Treatment of stomach cancer	TX	Oncology	Oncology	Biologic
2004-12-16	2000's	Temsirolimus	Treatment of renal cell carcinoma	TX	Oncology	Oncology	Drug	2007-05-30	Treatment of advanced renal cell carcinoma
2004-12-20	2000's	Rilonacept	Treatment of CIAS1-Associated Periodic Syndromes	TX	Rheumatology	Pediatric-Onset	Biologic	2008-02-27	Treatment of Cryopyrin-Assisted Periodic Syndromes (CAPS)
2004-12-22	2000's	Paclitaxel	Treatment of non-superficial urothelial cancer	TX	Oncology	Oncology	Drug
2004-12-22	2000's	Floxuridine, Fudr	Intraperitoneal treatment of gastric cancer.	TX	Oncology	Oncology	Drug
2004-12-22	2000's	Alpha1-Proteinase Inhibitor (Human)	Inhalation therapy for the treatment of congential deficiency of alpha1-proteinase inhibitor.	TX	Pulmonary	Pediatric-Onset	Biologic
2004-12-29	2000's	Doxorubicin Hcl Liposome Injection	Treatment of multiple myeloma	TX	Oncology	Oncology	Drug	2007-05-17	For use in combination with bortezomib for the treatment of patients with multiple myeloma who have not previously received bortezomib and have at least one prior_x000D_ therapy.
2005-01-10	2000's	Bedaquiline	Treatment of active tuberculosis	TX	Infectious Diseases	Infectious Diseases	Drug	2012-12-28	Part of combination therapy in adults (greater than or equal to 18 years) with pulmonary multi-drug resistant tuberculosis (MDR-TB).	2019-08-09	SIRTURO is a diarylquinoline antimycobacterial drug indicated as part of combination therapy in the treatment of adult and pediatric patients (12 to less than 18 years of age and weighing at least 30 kg) with pulmonary multi-drug resistant tuberculosis (MDR-TB). Reserve SIRTURO for use when an effective treatment regimen cannot otherwise be provided.
2005-01-10	2000's	Ataluren	Treatment of Muscular Dystrophy resulting from premature stop mutations in the dystrohin gene	TX	Neurology	Pediatric-Onset	Drug
2005-01-10	2000's	Misoprostol	Treatment of intrauterine fetal death not accompanied by complete expulsion of the products of conception in the second and third trimesters of pregnancy.	TX	Obstetrics and Gynecology	Adult-Onset	Drug
2005-01-10	2000's	(2Z)-2-Cyano-3-3Hydroxy-N-[4-(Trifluoromethly)Phenyl]-2-Hepten-6-Ynamide	Prevention of acute rejection following kidney, heart, and liver transplantation	PX	Transplant	Transplant	Drug
2005-01-13	2000's	N-(2,3-Dihydro-3,3-Dimethyl-1H-Indol-6-Yl)-2-[(4-Pyridinylmethyl)Amino]-3-Pyridinecarboxamide, Phosphate (1:2)	Treatment of gastrointestinal stromal tumors	TX	Oncology	Oncology	Drug
2005-01-28	2000's	Tramadol Hydrochloride	Treatment of painful HIV-associated neuropathy	TX	Infectious Diseases	Infectious Diseases	Drug
2005-01-28	2000's	Recombinant Fusion Protein With A Truncated Form Of The Cytotoxic Protein Pseudomonas Exotoxin	Treatment of Ep-CAM-positive squamous cell carcinoma of the head and neck_x000D_	TX	Oncology	Oncology	Biologic
2005-01-28	2000's	Deferoxamine Starch Conjugate	Treatment of acute iron poisoning	TX	Pharmacology/Toxicology/Poisoning/Chelators	Emergency	Drug
2005-01-28	2000's	Allogeneic T-Cells Cultured With Anti-Cd3 And Il-2; Transduced With Retroviral Vector (Sfcmm-3), Expressing Herpes Simplex 1 Virus-Thymidine Kinase (Hsv-Tk) And Truncated Low Affinity Nerve Growth Factor Receptor; Selected With Anti-Low Affinity Nerve Gro	Immunotherapy for acceleration of T-cell reconstitution in patients undergoing allogeneic hematopoietic stem cell transplantation	TX	Transplant	Transplant	Biologic
2005-02-07	2000's	Mifepristone	Treatment of Cushing's syndrome secondary to ectopic ACTH secretion	TX	Endocrinology	Adult-Onset	Drug
2005-02-11	2000's	Mannitol	For use to facilitate clearance of mucus in patients with bronchiectasis and in patients with cystic fibrosis at risk for bronchiectasis	TX	Infectious Diseases	Pediatric-Onset	Drug
2005-02-11	2000's	Raav2-Cb-Hrpe65	Treatment of type II Leber's Congenital Amaurosis	TX	Ophthalmology	Pediatric-Onset	Biologic
2005-02-16	2000's	Nitric Oxide	Diagnosis of sarcoidosis	DX	Immunology	Adult-Onset	Drug
2005-02-16	2000's	Recombinant Human Anti-Gdf-8 (Growth And Differentiation Factor-8) Antibody	Treatment of Duchenne and Becker muscular dystrophies	TX	Neurology	Pediatric-Onset	Biologic
2005-02-22	2000's	C-Myb Antisense Oligodeoxynucleotide	Treatment of chronic myelogenous leukemia	TX	Oncology	Oncology	Biologic
2005-02-22	2000's	Aviptadil	Treatment of pulmonary arterial hypertension	TX	Vascular	Adult-Onset	Drug
2005-03-04	2000's	Sodium Aluminosilicate	Treatment of chronic hepatic encephalopathy	TX	Neurology	Adult-Onset	Drug
2005-03-04	2000's	Arsenic Trioxide	Treatment of malignant glioma	TX	Oncology	Oncology	Drug
2005-03-04	2000's	Stem And Progenitor Cells Derived From Ex Vivo Expanded Allogeneic Umbilical Cord Blood	For use as hematopoietic support in patients with relapsed or refractory hematologic malignancies who are receiving high-dose therapy	TX	Transplant	Transplant	Biologic
2005-03-14	2000's	Doxorubicin Nanoparticles	Treatment of hepatocellular carcinoma	TX	Oncology	Oncology	Drug
2005-03-21	2000's	Humanized Anti-Human Cd16 Monoclonal Antibody	Treatment of adult idiopathic thrombocytopenic purpura	TX	Hematology	Adult-Onset	Biologic
2005-03-21	2000's	Adalimumab	Treatment of juvenile rheumatoid arthritis	TX	Rheumatology	Pediatric-Onset	Biologic	2008-02-21	Reducing signs and symptoms of moderately to severely active polyarticular juvenile idiopathic arthritis in patients 4 years of age and older.	2014-09-30	Reducing signs and symptoms of moderately to severely active polyarticular juvenile idiopathic arthritis in patients 2 years of age and older.	2014-09-30	Reducing signs and symptoms of moderately to severely active polyarticular juvenile idiopathic arthritis in patients 2 years to 4 years of age.
2005-03-29	2000's	Aminosidine	Treatment of visceral leishmaniasis	TX	Infectious Diseases	Infectious Diseases	Drug
2005-03-29	2000's	Arimoclomol	Treatment of amyotrophic lateral sclerosis	TX	Neurology	Adult-Onset	Drug
2005-03-29	2000's	Melanoma Peptide Vaccine	Treatment of HLA-A2+ patients with stage IIB, IIC, III, and IV malignant melanoma	TX	Oncology	Oncology	Biologic
2005-03-29	2000's	Trabectedin	Treatment of patients with ovarian cancer	TX	Oncology	Oncology	Drug
2005-03-29	2000's	Plasmid Dna Vector Expressing Cystic Fibrosis Transmembrane Gene	Treatment of cystic fibrosis	TX	Pulmonary	Pediatric-Onset	Biologic
2005-04-04	2000's	Dna Plasmid Vector Expressing Human Il-12 Gene	Treatment of ovarian cancer.	TX	Oncology	Oncology	Biologic
2005-04-04	2000's	2-Methoxyestradiol	Treatment of ovarian cancer	TX	Oncology	Oncology	Drug
2005-04-04	2000's	Human Alpha 2,6 Sialyltransferase Adenoviral Gene Therapy	Treatment of patients with invasive (malignant) brain and central nervous system tumors lacking alpha 2,6 sialyltransferase.	TX	Oncology	Oncology	Biologic
2005-04-04	2000's	Troxacitabine	Treatment of acute myeloid leukemia	TX	Oncology	Oncology	Drug
2005-04-04	2000's	Interleukin-1 Trap	Treatment of Still's disease including juvenile rheumatoid arthritis and adult-onset Still's disease	TX	Rheumatology	Pediatric-Onset	Biologic
2005-04-07	2000's	Myo-Inositol	Prevention of retinopathy of prematurity in preterm infants at risk for developing retinopathy of prematurity	PX	Ophthalmology	Pediatric-Onset	Drug
2005-04-11	2000's	Tilarginine Acetate	Treatment of cardiogenic shock	TX	Cardiology	Adult-Onset	Drug
2005-04-11	2000's	2-Methoxyestradiol	Treatment of pulmonary arterial hypertension	TX	Vascular	Adult-Onset	Drug
2005-04-15	2000's	Hydroxyurea	Treatment of pediatric patients with sickle cell anemia.	TX	Hematology	Pediatric-Onset	Drug
2005-04-15	2000's	Anatibant	Treatment of patients having experienced a severe traumatic brain injury (Glasgow Coma Scale 3 to 8) in order to decrease early mortality and improve long-term functional and neurological outcome	TX	Neurology	Emergency	Drug
2005-04-15	2000's	Antisense 20-Mer Oligonucleotide Complementary To R2 Component Of Ribonucleotide Reductase Mrna	Treatment of acute myeloid leukemia	TX	Oncology	Oncology	Biologic
2005-04-20	2000's	Masitinib	Treatment of malignant gastrointestinal stromal tumors	TX	Oncology	Oncology	Drug
2005-04-26	2000's	Tramadol Hydrochloride	Management of postherpetic neuralgia	TX	Neurology	Adult-Onset	Drug
2005-04-26	2000's	L-Threonyl-L-Prolyl-L-Prolyl-L-Threonine	Treatment of neuropathic pain associated with spinal cord injury	TX	Neurology	Emergency	Drug
2005-04-28	2000's	Recombinant Human Alpha 1-Antitrypsin	Prevention of bronchopulmonary dysplasia	PX	Pulmonary	Pediatric-Onset	Biologic
2005-05-05	2000's	Human Anti-Integrin Receptor Av Monoclonal Antibody	Treatment of patients with angiosarcoma	TX	Oncology	Oncology	Biologic
2005-05-24	2000's	Glyceryl Tri (4-Phenylbutyrate)	Treatment of spinal muscular atrophy	TX	Neurology	Pediatric-Onset	Drug
2005-05-25	2000's	Titanium Dioxide And Bisoctrizole	For the secondary prevention (prevention of lesional induction) of disorders with UV-A and visible light-induced photosensitivity, specifically Actinic prurigo, Hydroa vacciniforme, Solar urticara (SU), Chronic Actinic Dermatitis (CAD), the cutaneous prophyrias, Smith-Lemli-Optiz Syndrome, and Hartnup's Disease.	PX	Dermatology	Adult-Onset	Drug
2005-05-27	2000's	Cilengitide	Treatment of malignant glioma	TX	Oncology	Oncology	Drug
2005-05-27	2000's	Digitoxin	Treatment of cystic fibrosis	TX	Pulmonary	Pediatric-Onset	Drug
2005-06-03	2000's	Sodium Phenylacetate/Sodium Benzoate 10%/10% Injection	Treatment of grade III and IV hepatic encephalopathy	TX	Neurology	Adult-Onset	Drug
2005-06-03	2000's	Iboctadekin	Treatment of renal cell carcinoma	TX	Oncology	Oncology	Biologic
2005-06-03	2000's	Cytomegalovirus Dna Vaccine With Plasmids Expressing Pp65 And Gb Genes	Prevention of clinically significant cytomegalovirus (CMV) viremia, CMV disease and associated complications in at-risk hematopoietic cell transplant and solid transplant populations	PX	Transplant	Infectious Diseases	Biologic
2005-06-06	2000's	Geneticin	Treatment of amoebiasis.	TX	Infectious Diseases	Infectious Diseases	Drug
2005-06-06	2000's	Polyethylene Glycol-Modified Uricase	Treatment of hyperuricemia in patients with gout refractory to conventional therapy or in whom conventional therapy is contraindicated	TX	Metabolism	Adult-Onset	Drug
2005-06-06	2000's	Tacrolimus	Prophylaxis of organ rejection in patients receiving heart transplants.	PX	Transplant	Transplant	Drug	2006-03-29	Prophylaxis of organ rejection in patients receiving allogenic heart transplants.
2005-06-14	2000's	Clotrimazole	Topical treatment of children and adults with pouchitis	TX	Gastroenterology	Adult-Onset	Drug
2005-06-17	2000's	Adenoviral Vector Expressing Herpes Simplex Virus Thymidine Kinase Gene	Treatment of malignant brain tumors	TX	Oncology	Oncology	Biologic
2005-06-17	2000's	Liposomal Annamycin	Treatment of acute lymphoblastic leukemia	TX	Oncology	Oncology	Drug
2005-06-17	2000's	Liposomal Annamycin	Treatment of acute myeloid leukemia	TX	Oncology	Oncology	Drug
2005-06-24	2000's	Valproic Acid, Sodium	Treatment of familial adenomatous polyposis	TX	Gastroenterology	Adult-Onset	Drug
2005-06-24	2000's	Recombinant Truncated Spint2 Protease Inhibitor	Treatment of cystic fibrosis	TX	Pulmonary	Pediatric-Onset	Biologic
2005-07-07	2000's	Contulakin-G	Intrathecal treatment of neuropathic pain associated with spinal cord injury	TX	Neurology	Emergency	Drug
2005-07-07	2000's	Sdf-1 (108) Lysine Dlmer	Treatment of osteogenic sarcoma	TX	Oncology	Oncology	Drug
2005-07-07	2000's	Human Leukocyte-Derived Cytokine Mixture	Neoadjuvant therapy in patients with squamous cell carcinoma of the head and neck	TX	Oncology	Oncology	Biologic
2005-07-08	2000's	Alfentanil	Management of postherpetic neuralgia	TX	Neurology	Adult-Onset	Drug
2005-07-14	2000's	Recombinant Human Lysosomal Acid Lipase Or Cholesteryl Ester Hydrolase	Treatment of lipase deficiencies, including Wolman Disease and cholesteryl ester storage disease	TX	Metabolism	Pediatric-Onset	Biologic
2005-07-14	2000's	Raloxifene	Reduction of the risk of breast cancer in postmenopausal women	PX	Oncology	Oncology	Drug	2007-09-13	Reduction in risk of invasive breast cancer in postmenopausal women with osteoporosis and reduction in risk of invasive breast cancer in postmenopausal women at high risk for invasive breast cancer
2005-07-14	2000's	Autologous Or Allogeneic Limbal Epithelial Stem Cells Expanded Ex Vivo On Human Amniotic Membrane	Treatment of ocular surface diseases that are characterized by total limbal stem cell deficiency	TX	Ophthalmology	Adult-Onset	Biologic
2005-07-28	2000's	Edotreotide	Treatment of somatostatin receptor-positive neuroendocrine gastroenteropancreatic tumors	TX	Oncology	Oncology	Drug
2005-07-28	2000's	Nucleic Acid Aptamer Binding To Tumor Cell Nucleon	Treatment of renal cell carcinoma	TX	Oncology	Oncology	Biologic
2005-08-03	2000's	Capsaicin	Treatment of postherpetic neuralgia.	TX	Neurology	Adult-Onset	Drug
2005-08-09	2000's	Alfentanil	Treatment of painful HIV-associated neuropathy	TX	Infectious Diseases	Infectious Diseases	Drug
2005-08-09	2000's	Biocarbonate Infusate	Use in the management of patients undergoing continuous renal replacement therapy with hemofiltration	TX	Nephrology/Urology	Adult-Onset	Drug	2006-07-26	Use as a replacement solution in Continuous Renal Replacement Therapy (CRRT) to replace water and to correct electrolytes and acid-base imbalances in adults and children
2005-08-09	2000's	Rapamycin (Mtor) Inhibitor	Treatment of bone sarcoma.	TX	Oncology	Oncology	Drug
2005-08-12	2000's	Balsalazide Disodium	Treatment of pediatric patients with ulcerative colitis	TX	Gastroenterology	Adult-Onset	Drug	2006-12-20	Treatment of mildly to moderately active ulcerative colitis in patients 5 years of age and older. Safety and Effectiveness of Colazal beyond 8 weeks in children (ages 5-17) and 12 weeks in adults have not been established.
2005-08-12	2000's	Imexon	Treatment of ovarian cancer.	TX	Oncology	Oncology	Drug
2005-08-12	2000's	Recombinant Anti-Cd40 Monoclonal Antibody	Treatment of chronic lymphocytic leukemia	TX	Oncology	Oncology	Biologic
2005-08-12	2000's	Ridaforolimus	Treatment of soft tissue sarcoma	TX	Oncology	Oncology	Drug
2005-08-18	2000's	Recombinant Epstein-Barr Virus Gp350 Glycoprotein Vaccine	Prevention of post-transplantation lymphoproliferative disorders in pediatric recipients of solid-organ transplantation	PX	Transplant	Transplant	Biologic
2005-08-25	2000's	Imatinib Mesylate	Treatment of idiopathic hypereosinophilic syndrome including acute and chronic eosinophilic leukemia	TX	Oncology	Oncology	Drug	2006-10-19	Treatment of adult patients with hypereosinophic syndrome (HES) and/or chronic eosinophilic leukemia (CEL) who have the FIP1L1-PDGFRÃ¿}Ã¿Â± fusion kinase (mutational analysis or FISH demonstration of CHIC2 allele deletion) and for patients with HES and/or CEL who are FIP1L1-PDGFRÃ¿}Ã¿Â± fusion kinase negative or unknown
2005-09-09	2000's	Imatinib Mesylate	Treatment of systemic mastocytosis without the D816V c-kit mutation	TX	Hematology	Pediatric-Onset	Drug	2006-10-19	Treatment of adult patients with aggressive mastocytosis (ASM) without the D816V c-Kit mutation or with c-Kit mutational status unknown
2005-09-14	2000's	Masitinib	Treatment of mastocytosis	TX	Hematology	Pediatric-Onset	Drug
2005-09-19	2000's	Enzastaurin	Treatment of glioblastoma multiforme	TX	Oncology	Oncology	Drug
2005-10-04	2000's	Chimeric Monoclonal Antibodies, C-Alphastx2	For treatment of shiga-toxin producing bacterial infection	TX	Infectious Diseases	Infectious Diseases	Biologic
2005-10-04	2000's	Recombinant Human Interleukin-21 (Ril-21)	Treatment of stage II (T4), III or IV malignant melanoma.	TX	Oncology	Oncology	Biologic
2005-10-04	2000's	Anti-Tenascin 81C6 Monoclonal Antibody Labeled W/ I 131	Treatment of primary malignant brain tumors	TX	Oncology	Oncology	Biologic
2005-10-04	2000's	Patupilone	Treatment of ovarian cancer.	TX	Oncology	Oncology	Drug
2005-10-05	2000's	Brivaracetam	Treatment of symptomatic myoclonus	TX	Neurology	Adult-Onset	Drug
2005-10-05	2000's	Imatinib Mesylate	Treatment of myeloproliferative disorders/myelodysplastic syndromes associated with platelet-derived growth factor gene re-arrangements	TX	Oncology	Oncology	Drug	2006-10-19	Treatment of adult patients with myelodysplastic/myeloproliferative diseases (MDS/MPD) associated with PDGFR (platelet-derived growth factor receptor) gene re-arrangements
2005-10-05	2000's	Buthionine Sulfoxamine	For use in children as a modulator of chemotherapy for the treatment of pediatric patients with neuroblastoma	TX	Oncology	Oncology	Drug
2005-10-05	2000's	Fenretinide	Treatment of neuroblastoma	TX	Oncology	Oncology	Drug
2005-10-05	2000's	Buthionine Sulfoxamine	Use as a modulator of chemotherapy for the treatment of pediatric patients with primary malignant brain tumors	TX	Oncology	Oncology	Drug
2005-10-06	2000's	Dacetuzumab	Treatment of chronic lymphocytic leukemia	TX	Oncology	Oncology	Biologic
2005-10-07	2000's	Doxorubicin Hcl With Pluronic L-61 And Pluronic F-127	Treatment of esophageal carcinoma	TX	Oncology	Oncology	Drug
2005-10-11	2000's	Creatine	Treatment of Huntington's disease	TX	Neurology	Adult-Onset	Drug
2005-10-11	2000's	Imatinib	Treatment of Philadelphia-positive acute lymphoblastic leukemia	TX	Oncology	Oncology	Drug	2006-10-19	Treatment of adult patients with relapsed or refractory Philadelphia chromosome positive acute lymphoblastic leukemia (Ph+ALL)	2013-01-25	Pediatric patients with newly diagnosed Philadelphia chromosome-positive acute lymphoblastic leukemia (Ph+ ALL) in combination with chemotherapy
2005-10-11	2000's	Siltuximab	Treatment of multiple myeloma	TX	Oncology	Oncology	Biologic
2005-10-17	2000's	Iobenguane Sulfate I-123	For scintigraphic detection, localization and staging of neuroblastoma.	DX	Oncology	Oncology	Drug
2005-10-17	2000's	N-(Methyl-Diazacyclohexyl-Methylbenzamide)-Azaphenyl-Aminothiopyrrole) Mesylate	Treatment of multiple myeloma.	TX	Oncology	Oncology	Drug
2005-10-21	2000's	Vandetanib	Treatment of patients with follicular thyroid carcinoma, medullary thyroid carcinoma, anaplastic thyroid carcinoma, and locally advanced and metastatic papillary thyroid carcinoma	TX	Oncology	Oncology	Drug	2011-04-06	Treatment of asymptomatic or progressive medullary thyroid cancer in patients with unresectable locally advanced or metastatic disease
2005-10-21	2000's	Iobenguane Sulfate I-123	For the detection, localization, and staging of pheochromocytomas.	DX	Oncology	Oncology	Drug
2005-10-21	2000's	Lucinactant	Treatment of bronchopulmonary dysplasia in premature infants.	TX	Pulmonary	Pediatric-Onset	Biologic
2005-11-02	2000's	Bivalirudin	For use as an anticoagulant in patients with or at risk of heparin-induced thrombocytopenia/heparin-induced thrombocytopenia thrombosis syndrome	TX	Hematology	Adult-Onset	Drug
2005-11-02	2000's	Solasonine And Solamargine	Treatment of renal cell carcinoma	TX	Oncology	Oncology	Drug
2005-11-02	2000's	Picoplatin	Treatment of small cell lung cancer	TX	Oncology	Oncology	Drug
2005-11-03	2000's	Heparin	Treatment of cystic fibrosis	TX	Pulmonary	Pediatric-Onset	Biologic
2005-11-18	2000's	Histrelin	Treatment of central precocious puberty	TX	Endocrinology	Pediatric-Onset	Drug	2007-05-03	Treatment of central precocious puberty
2005-11-18	2000's	Exon 46 Specific Phosphorothioate Oligonucleotide	Treatment of Duchenne muscular dystrophy	TX	Neurology	Pediatric-Onset	Biologic
2005-11-18	2000's	Recombinant Deriative Of C3 Transferase	Treatment of acute spinal cord injury	TX	Neurology	Emergency	Biologic
2005-11-18	2000's	Dasatinib	Treatment of Philadelphia-positive acute lymphoblastic leukemia	TX	Oncology	Oncology	Drug	2006-06-28	Treatment of adults with Philadelphia chromosome-positive acute lymphoblastic leukemia with resistance or intolerance to prior therapy	2018-12-21	SPRYCEL (dasatinib) is indicated for the treatment of pediatric patients 1 year of age and older with newly diagnosed Ph+ ALL in combination with chemotherapy.
2005-11-28	2000's	Dasatinib	Treatment of chronic myelogenous leukemia	TX	Oncology	Oncology	Drug	2006-06-28	Treatment of adults with chronic myeloid leukemia with resistance or intolerance to prior therapy including imatinib	2017-11-09	Treatment of pediatric patients with Philadelphia chromosome-positive (Ph+) chronic myeloid leukemia (CML) in chronic phase
2005-12-01	2000's	4-Cholest-En-3-One, Oxime	Treatment of amyotrophic lateral sclerosis	TX	Neurology	Adult-Onset	Drug
2005-12-12	2000's	Solvent/Detergent Treated Non-Blood-Group Specific Human Coagulation Active Plasma	Treatment of thrombotic thrombocytopenic purpura	TX	Hematology	Adult-Onset	Biologic
2005-12-12	2000's	4-(3-Methanesulfonyl-Phenyl)-1-Propylpiperidine Hcl	Treatment of Huntington's disease.	TX	Neurology	Adult-Onset	Drug
2005-12-14	2000's	4-Aminopyridine	Treatment chronic functional motor and sensory deficits from Guillain-Barre syndrome	TX	Neurology	Adult-Onset	Drug
2005-12-14	2000's	Urea For Intravitreal Injection	Treatment of retinitis pigmentosa	TX	Ophthalmology	Pediatric-Onset	Drug
2005-12-14	2000's	Ex Vivo Cultured Adult Human Mesenchymal Stem Cells	Treatment of acute graft versus host disease	TX	Transplant	Transplant	Biologic
2005-12-15	2000's	Somatropin	Treatment of short stature in pediatric patients with short stature homeobox-containing gene (SHOX) deficiency	TX	Endocrinology	Pediatric-Onset	Biologic	2006-11-01	Treatment of short stature or growth failure in children with SHOX (short stature homeobox-containing gene) deficiency whose epiphyses are not closed
2005-12-15	2000's	Amphotericin B Inhalation Powder	Prevention of pulmonary fungal infections in patients at risk for aspergillosis due to immunosuppressive therapy including those receiving organ or stem cell transplants, or treated with chemotherapy or radiation for hematologic malignancies	PX	Infectious Diseases	Infectious Diseases	Drug
2005-12-15	2000's	Eniluracil	Treatment of hepatocellular carcinoma.	TX	Oncology	Oncology	Drug
2005-12-15	2000's	Coxsackievirus A21	Treatment of stage II (T4), stage III, and stage IV melanoma	TX	Oncology	Oncology	Biologic
2005-12-15	2000's	Zosuquidar Trihydrochloride	Treatment of acute myeloid leukemia	TX	Oncology	Oncology	Drug
2005-12-19	2000's	Mycophenolate Mofetil	Treatment of myasthenia gravis	TX	Neurology	Adult-Onset	Drug
2005-12-19	2000's	Imatinib Mesylate	Treatment of dermatofibrosarcoma protuberans	TX	Oncology	Oncology	Drug	2006-10-19	Treatment of adult patients with unresectable, recurrent and/or metastatic dermatofibrosarcoma protuberans (DFSP)
2006-01-10	2000's	Isofagomine Tartrate	Treatment of Gaucher disease	TX	Metabolism	Pediatric-Onset	Drug
2006-01-10	2000's	Inalimarev And Falimarev	Treatment of adenocarcinoma of the pancreas	TX	Oncology	Oncology	Biologic
2006-01-10	2000's	Human Immunoglobin Anti-Cd30 Monoclonal Antibody	Treatment of CD30+ T-cell lymphoma	TX	Oncology	Oncology	Biologic
2006-01-11	2000's	Fusion Protein Consisting Of Human Immunoglobim G1 Constant Region Fc Region Fused To The Human Receptor Binding Domain Of Ectodysplasin-A1	Treatment of X-linked hypohidrotic ectodermal dysplasia	TX	Dermatology	Pediatric-Onset	Biologic
2006-01-11	2000's	Lentiviral Vector Encoded With A Human Beta-Globin Gene Plasmid	Treatment of beta-thalassemia major and beta-thalassemia intermedia	TX	Hematology	Pediatric-Onset	Biologic
2006-01-18	2000's	L-Aminocarnityl-Succinyl-Leucyl-Argininal-Diethylacetal	Treatment of Duchenne and Becker muscular dystrophy	TX	Neurology	Pediatric-Onset	Drug
2006-01-18	2000's	Iobenguane I 131	Treatment of neuroendocrine tumors	TX	Oncology	Oncology	Drug	2018-07-30	AZEDRA is indicated for the treatment of adult and pediatric patients 12 years and older with iobenguane scan positive, unresectable, locally advanced or metastatic pheochromocytoma or paraganglioma who require systemic anticancer therapy.
2006-01-23	2000's	Recombinant Human Microplasmin	Treatment of peripheral arterial occlusion	TX	Vascular	Adult-Onset	Biologic
2006-01-25	2000's	Aripiprazole	Treatment of Tourette's syndrome	TX	Neurology	Pediatric-Onset	Drug	2014-12-12	Treatment of pediatric patients with Tourette's
2006-01-25	2000's	Recombinant Anti-Cd-40 Monoclonal Antibody	Treatment of multiple myeloma	TX	Oncology	Oncology	Biologic
2006-02-02	2000's	Recombinant Human Alpha-Mannosidase	Treatment of alpha-mannosidosis	TX	Metabolism	Pediatric-Onset	Biologic
2006-02-06	2000's	Otelixizumab	Treatment of new-onset type I diabetes mellitus	TX	Endocrinology	Pediatric-Onset	Biologic
2006-02-06	2000's	N-Acetyl-Glucosamine Thiazoline	Treatment of adult Tay-Sachs disease	TX	Metabolism	Pediatric-Onset	Drug
2006-02-06	2000's	Blinatumomab	Treatment of indolent B-cell lymphoma, excluding CLL and NHL with CNS involvement	TX	Oncology	Oncology	Biologic
2006-02-06	2000's	Solasonine And Solamargine	Treaatment of high risk stage II, stage III and stage IV melanoma	TX	Oncology	Oncology	Drug
2006-02-06	2000's	6,8-Bis-Benzylsulfanyl-Octanoic Acid	Treatment of pancreatic cancer	TX	Oncology	Oncology	Drug
2006-02-09	2000's	Bevacizumab	Therapeutic treatment of patients with ovarian cancer	TX	Oncology	Oncology	Biologic	2014-11-14	In combination with paclitaxel, pegylated liposomal doxorubicin, or topotecan for treatment of patients with platinum-resistant, recurrent epithelial ovarian, fallopian tube, or primary peritoneal cancer who received no more than 2 prior chemotherapy regimens	2016-12-06	Avastin in combination with paclitaxel, pegylated liposomal doxorubicin, or topotecan is indicated for the treatment of patients with platinum-resistant recurrent epithelial ovarian, fallopian tube or primary peritoneal cancer who received no more than 2 prior chemotherapy regimens. Avastin, either in combination with carboplatin and paclitaxel or in combination with carboplatin and gemcitabine, …	2018-06-13	Avastin, in combination with carboplatin and paclitaxel, followed by Avastin as a single agent, is indicated for the treatment of patients with stage III or IV epithelial ovarian, fallopian tube, orprimary peritoneal cancer following initial surgical resection. Avastin, in combination with paclitaxel, pegylated liposomal doxorubicin, or topotecan, is indicated for the treatment of patients with p…
2006-02-14	2000's	Nikkomycin Z	Treatment of coccidioidomycosis	TX	Infectious Diseases	Infectious Diseases	Drug
2006-02-14	2000's	Rituximab	Treatment of patients with anti-neutrophil cytoplasmic antibody-associated vasculitis (Wegener's Granulomatosis, Microscopic Polyangiitis, and Churg-Strauss Syndrome)	TX	Rheumatology	Adult-Onset	Biologic	2011-04-19	For the use of Rituxan (rituximab) in combination with glucocorticoids for the treatment of patients with Wegener's Granulomatosis (WG) and Microscopic Polyangiitis (MPA). )	2019-09-27	RITUXAN, in combination with glucocorticoids, is indicated for the treatment of adult and pediatric patients 2 years of age and older with Granulomatosis with Polyangiitis (GPA) (Wegener’s Granulomatosis) and Microscopic Polyangiitis (MPA)
2006-02-16	2000's	Recombinant Fully Human Monoclonal Antibody To Anthrax Protective Antigen	Treatment of anthrax infection	TX	Infectious Diseases	Infectious Diseases	Biologic
2006-02-16	2000's	Clazosentan	Treatment of cerebral vasospasm following subarachnoid hemorrhage	TX	Vascular	Adult-Onset	Drug
2006-03-09	2000's	Liposomal Amikacin	Treatment of bronchopulmonary Pseudomonas aeruginosa infections in cystic fibrosis patients	TX	Infectious Diseases	Pediatric-Onset	Drug
2006-03-10	2000's	Omacetaxine Mepesuccinate	Treatment of chronic myelogenous leukemia	TX	Oncology	Oncology	Drug	2012-10-26	Treatment of adult patients with chronic or accelerated phase chronic myeloid leukemia (CML) with resistance and/or intolerance to two or more tyrosine kinase inhibitors (TKI)
2006-03-13	2000's	Ethanol Gel	Treatment of congenital lymphatic malformations	TX	Immunology	Pediatric-Onset	Drug
2006-03-13	2000's	Clotrimazole	Treatment of Huntington's disease	TX	Neurology	Adult-Onset	Drug
2006-03-13	2000's	Thymalfasin	Treatment of stage IIb through Stage IV malignant melanoma	TX	Oncology	Oncology	Biologic
2006-03-13	2000's	Human Umbilical Tissue-Derived Cells	Treatment of retinitis pigmentosa	TX	Ophthalmology	Pediatric-Onset	Biologic
2006-03-13	2000's	Tissue Repair Cells Obtained From Autologous Bone Marrow Expanded Ex Vivo With A Cell Production System	Treatment of osteonecrosis.	TX	Orthopedics	Adult-Onset	Biologic
2006-03-24	2000's	N-[4-(4-Amino-2-Ethyl-Lh-Imidazo[4,5-C]Quinolin-1-Yl)Butyl]Methanesulfonamide	Treatment of cutaneous T-cell lymphoma	TX	Oncology	Oncology	Drug
2006-03-24	2000's	Lestaurtinib	Treatment of acute myeloid leukemia	TX	Oncology	Oncology	Drug
2006-03-28	2000's	D-stereoisomer of c-Jun N-terminal kinase-inhibitory peptide covalently linked at C-terminus to carrier peptide derived from HIV-TAT sequence	Treatment of acute sensorineural hearing loss	TX	ENT	Pediatric-Onset	Biologic
2006-03-28	2000's	Minocycline Hydrochloride	Treatment of sarcoidosis	TX	Immunology	Adult-Onset	Drug
2006-03-28	2000's	Artesunate	Immediate treatment of malaria	TX	Infectious Diseases	Infectious Diseases	Drug
2006-03-28	2000's	Alpha-Tocopherol Quinone	Treatment of inherited mitochondrial respiratory chain diseases	TX	Metabolism	Pediatric-Onset	Drug
2006-03-28	2000's	Ceftriaxone Sodium	Treatment of amyotrophic lateral sclerosis	TX	Neurology	Adult-Onset	Drug
2006-03-29	2000's	Oxalobacter Formigenes	Treatment of primary hyperoxaluria	TX	Metabolism	Pediatric-Onset	Biologic
2006-03-29	2000's	Human Immune Globulin	Treatment of post-polio syndrome	TX	Neurology	Adult-Onset	Biologic
2006-03-29	2000's	Recombinant P-Selectin Glycoprotein Ligand	Prevention of delayed graft function in renal transplant patients	PX	Transplant	Transplant	Biologic
2006-03-29	2000's	Ethanol Gel	Treatment of congenital venous malformations	TX	Vascular	Pediatric-Onset	Drug
2006-04-19	2000's	Liposomal Ciprofloxacin For Inhalation	Management of cystic fibrosis	TX	Pulmonary	Pediatric-Onset	Drug
2006-04-20	2000's	Sorafenib	Treatment of hepatocellular carcinoma	TX	Oncology	Oncology	Drug	2007-11-16	Treatment of unresectable hepatocellular carcinoma
2006-04-26	2000's	Peptide 144 Tgf Beta-1-Inhibitor	Treatment of localized scleroderma	TX	Dermatology	Adult-Onset	Drug
2006-04-26	2000's	4-Aminosalicylic Acid	Treatment of acute flares in pediatric patients with ileo-cecal Crohn's disease	TX	Gastroenterology	Adult-Onset	Drug
2006-04-26	2000's	Recombinant Coagulation Factor Viia	Treatment of diffuse alveolar hemorrhage	TX	Pulmonary	Adult-Onset	Biologic
2006-04-27	2000's	Nilotinib	Treatment of chronic myelogenous leukemia	TX	Oncology	Oncology	Drug	2007-10-29	For the use for chronic phase (CP) and accelerated phase (AP) Philadelphia chromosome positive chronic myelogenous leukemia (CML) in adult patients resistant to or intolerant to prior therapy that included imatinib.	2018-03-22	TASIGNA® (nilotinib) is indicated for the treatment of pediatric patients greater than or equal to 1 year of age with newly diagnosed Philadelphia chromosome positive chronic myeloid leukemia (Ph+ CML) in chronic phase and pediatric patients greater than or equal to 1 year of age with chronic phase Philadelphia chromosome positive chronic myeloid leukemia (Ph+ CML) with resistance or intolerance …
2006-04-27	2000's	Bio-Engineered Oral Mucosal Tissue	For use as a graft for restoring a cornea-like epithelial phenotype to substitute for the normal corneal epithelium that is lost in patients due to total limbal stem cell deficiency	TX	Ophthalmology	Adult-Onset	Biologic
2006-04-27	2000's	Peptide 144 Tgf Beta-1 Inhibitor	Treatment of systemic sclerosis	TX	Rheumatology	Adult-Onset	Drug
2006-05-08	2000's	Midazolam	Treatment of bouts of increased seizure activity in selected refractory patients with epilepsy who are on stable regimens of anti-epileptic drugs and who require intermittent use of midazolam	TX	Neurology	Pediatric-Onset	Drug
2006-05-08	2000's	Combretastatin A4 Phosphate	Treatment of ovarian cancer	TX	Oncology	Oncology	Drug
2006-05-08	2000's	Cenersen	Treatment of acute myeloid leukemia	TX	Oncology	Oncology	Biologic
2006-05-08	2000's	Talotrexin	Treatment of acute lymphoblastic leukemia	TX	Oncology	Oncology	Drug
2006-05-23	2000's	Mipomersen	Treatment of homozygous familial hypercholesterolemia	TX	Metabolism	Pediatric-Onset	Drug	2013-01-29	Adjunct to lipid-lowering medications and diet to reduce low density lipoprotein-cholesterol (LDL-C), apolipoprotein B (apo B), total cholesterol (TC), and non-high density lipoprotein-cholesterol (non-HDL-C) in patients with homozygous familial hypercholesterolemia (HoFH).
2006-05-23	2000's	Apomorphine Hydrochloride	For the treatment of patients in a vegetative state or minimally conscious state for up to 12 months following a severe traumatic brain injury (traumatic or spontaneous)	TX	Neurology	Emergency	Drug
2006-05-23	2000's	Liposomal Cisplatin	Treatment of ovarian cancer	TX	Oncology	Oncology	Drug
2006-05-23	2000's	Lucinactant	Prevention of bronchopulmonary dysplasia in premature infants	PX	Pulmonary	Pediatric-Onset	Biologic
2006-05-23	2000's	Tafamidis	Treatment of familial amyloid polyneuropathy	TX	Rheumatology	Adult-Onset	Drug
2006-05-26	2000's	Mycophenolate Mofetil	Treatment of pemphigus vulgaris	TX	Dermatology	Adult-Onset	Drug
2006-05-26	2000's	5-Hydroxymethyl-2-Furfuraldehyde	Treatment of sickle cell disease	TX	Hematology	Pediatric-Onset	Drug
2006-05-26	2000's	Siltuximab	Treatment of Castleman's disease	TX	Immunology	Adult-Onset	Biologic	2014-04-23	Treatment of patients with multicentric Castleman's disease (MCD) who are human immunodeficiency virus (HIV) negative and human herpesvirus-8 (HHV-8) negative.
2006-05-26	2000's	Triheptanoin	Treatment of fatty acid disorders	TX	Metabolism	Pediatric-Onset	Drug
2006-05-26	2000's	Bevacizumab	Treatment of malignant glioma	TX	Oncology	Oncology	Biologic	2009-05-05	Treatment of glioblastoma with progressive disease following prior therapy	2017-12-05	Treatment of adult patients with recurrent glioblastoma
2006-05-26	2000's	5-Iodo-2-Pyrimidinone-2'-Deoxyribose	Treatment of malginant glioma	TX	Oncology	Oncology	Drug
2006-06-09	2000's	Obiltoxaximab	Treatment of exposure to B. anthracis spores	TX	Infectious Diseases	Infectious Diseases	Biologic	2016-03-18	Treatment of adult and pediatric patients with inhalational anthrax due to Bacillus anthracis in combination with appropriate antibacterial drugs and for prophylaxis of inhalational anthrax due to B. anthracis when alternative therapies are not available or are not appropriate.
2006-06-09	2000's	Glycopyrrolate	Treatment of pathologic (chronic moderate to severe) drooling in pediatric patients	TX	Neurology	Pediatric-Onset	Drug	2010-07-28	To reduce chronic drooling in patients aged 3 - 16 with neurologic conditions associated with problem drooling (e.g. cerebral palsy)
2006-06-09	2000's	Polyvalent, Shed-Antigen Melanoma Vaccine	Treatment of stage IIb to stage IV melanoma	TX	Oncology	Oncology	Biologic
2006-06-09	2000's	Catumaxomab	Treatment of ovarian cancer	TX	Oncology	Oncology	Biologic
2006-06-09	2000's	Recombinant Human C1 Inhibitor	Prevention and/or treatment of delayed graft function after solid organ transplantation	PX/TX	Transplant	Transplant	Biologic
2006-06-09	2000's	Recombinant Human C1 Inhibitor	Treatment of capillary leakage syndrome	TX	Vascular	Adult-Onset	Biologic
2006-06-15	2000's	TD-K6a.513a.12	Treatment of pachyonychia congenita	TX	Dermatology	Pediatric-Onset	Biologic
2006-06-16	2000's	Vibriolysin	Debridement of severe, deep dermal burns in hospitalized patients	TX	Dermatology	Emergency	Drug
2006-06-16	2000's	Sodium Stibogluconate	Treatment of cutaneous leishmaniasis	TX	Infectious Diseases	Infectious Diseases	Drug
2006-06-16	2000's	Farletuzumab	Treatment of ovarian cancer	TX	Oncology	Oncology	Biologic
2006-06-16	2000's	2-Methoxyestradiol	Treatment of multiforme glioblastoma	TX	Oncology	Oncology	Drug
2006-06-16	2000's	Indium-111 Pentetreotide	Treatment of neuroendocrine tumors	TX	Oncology	Oncology	Drug
2006-06-16	2000's	Sodium Thiosulfate, Sodium Nitrite, Amyl Nitrite	Treatment of cyanide poisoning	TX	Pharmacology/Toxicology/Poisoning/Chelators	Emergency	Drug
2006-06-29	2000's	Heparin Sodium	Treatment of cystic fibrosis	TX	Pulmonary	Pediatric-Onset	Biologic
2006-07-20	2000's	Immune Globulin Infusion (Human)	Treatment of multifocal motor neuropathy	TX	Neurology	Adult-Onset	Biologic	2012-06-22	Maintenance therapy to improve muscle strength and disability in adult patients with Multifocal Motor Neuropathy (MMN).
2006-07-20	2000's	Choline Chloride	Prevention and/or treatment of choline deficiency in patients on long-term parenteral nutrition	PX/TX	Nutrition	Adult-Onset	Drug
2006-07-20	2000's	Pralatrexate	Treatment of T-cell lymphoma	TX	Oncology	Oncology	Drug	2009-09-24	Treatment of patients with relapsed or refractory peripheral T-cell lymphoma	2009-09-25	Treatment of patients with relapsed or refractory peripheral T-cell lymphoma
2006-07-20	2000's	4-Cyano-N-[2-(1-Cyclohexen-1-Yl)-4-[1-[Dimethylamino)Acetyl]-4-Piperidinyl]Phenyl]-1H-Imidazole-2-Carboxamide Monohydrochloride	Treatment of acute myeloid leukemia	TX	Oncology	Oncology	Drug
2006-07-20	2000's	Tegafur/Gimeracil/Oteracil	Treatment of gastric cancer	TX	Oncology	Oncology	Drug
2006-07-20	2000's	Human Telomerase Reverse Transcriptase Peptide Vaccine	Treatment of pancreatic cancer	TX	Oncology	Oncology	Biologic
2006-07-24	2000's	Recombinant Human Granulocyte Colony Stimulating Factor	Prevention of implantation failure and unexplained recurrent miscarriage	PX	Obstetrics and Gynecology	Adult-Onset	Biologic
2006-08-02	2000's	Trypan Blue	Selectively staining epiretinal membranes during ophthalmic surgical vitrectomy procedures	DX	Ophthalmology	Adult-Onset	Drug	2009-02-20	For use as an aid in ophthalmic surgery by staining the epiretinal membranes during ophthalmic surgical vitrectomy procedures, facilitating removal of the tissue
2006-08-04	2000's	Decitabine	Treatment of acute myeloid leukemia	TX	Oncology	Oncology	Drug
2006-08-08	2000's	Procarbazine Hcl	Treatment of malignant glioma	TX	Oncology	Oncology	Drug
2006-08-09	2000's	Somatropin	Treatment of short stature in patients with Noonan syndrome	TX	Endocrinology	Pediatric-Onset	Biologic	2007-05-31	Treatment of short stature in patients with Noonan syndrome
2006-08-09	2000's	Clindamycin Hydrochloride	Treatment of sarcoidosis	TX	Immunology	Adult-Onset	Drug
2006-08-09	2000's	Bacillus Calmette-Guerin Vaccine	Treatment of stage IIb through IV metastatic melanoma	TX	Oncology	Oncology	Biologic
2006-09-06	2000's	Melanoma Autologous Dendritic Cell Vaccine	Treatment of stage IIIb through IV metastatic melanoma	TX	Oncology	Oncology	Biologic
2006-09-18	2000's	Synthetic Human Secretin	For use in conjunction with diagnostic procedures (excluding ERCP) for pancreatic disorders to increase pancreatic fluid secretion	DX	Gastroenterology	Adult-Onset	Biologic
2006-09-18	2000's	Heparin-Binding Epidermal Growth Factor-Like Growth Factor	Prevention and treatment of necrotizing enterocolitis (NEC) in preterm infants with birth weight less than 1,500 grams	PX/TX	Gastroenterology	Pediatric-Onset	Biologic
2006-09-18	2000's	Human Monoclonal Antibody Directed Against Serotype 011 Pseudomonas Aeruginosa	Treatment of hospital acquired pneumonia caused by serotype 011 positive Pseudomonas aeruginosa	TX	Infectious Diseases	Pediatric-Onset	Biologic
2006-09-18	2000's	Glufosfamide	For treatment of pancreatic cancer.	TX	Oncology	Oncology	Drug
2006-09-18	2000's	Tremelimumab	Treatment of stage IIb to stage IV metastatic melanoma	TX	Oncology	Oncology	Biologic
2006-09-18	2000's	2-(3-Diethylaminopropyl)-8,8-Dipropyl-2-Azaspiro[4,5] Decane Dimaleate	Treatment of carcinoid tumors	TX	Oncology	Oncology	Drug
2006-09-18	2000's	Yttrium (90Y) Antiferritin Polyclonal Antibodies	Treatment of Hodgkin's disease.	TX	Oncology	Oncology	Biologic
2006-09-18	2000's	Rsp-C Surfactant	For use in patients with pneumonia or aspiration of gastric contents leading to intubation, mechanical ventilation, and severe oxygen impairment	TX	Pulmonary	Adult-Onset	Biologic
2006-09-23	2000's	Cytomegalovirus Dna Vaccine W/Copolymer/Benzalkonium Chloride	For use in prevention of clinically significant CMV viremia, CMV disease and associated complications in at-risk hematopoietic cell transplant and solid organ transplant populations	PX	Transplant	Infectious Diseases	Biologic
2006-09-26	2000's	Rabbit Anti-Human Thymocyte Globulin (Ratg)	Induction treatment to prevent rejection and to minimize maintenance immunosupression in pediatric liver transplant recipients	PX	Transplant	Transplant	Biologic
2006-09-29	2000's	Teplizumab	Treatment of recent-onset Type I diabetes	TX	Endocrinology	Pediatric-Onset	Biologic
2006-09-29	2000's	Capsaicin	Treatment of intermetatarsal neuroma (Morton's Neuroma) that does not respond to conservative treatment and requires either neurectomy or neurolysis	TX	Neurology	Adult-Onset	Drug
2006-09-29	2000's	Talactoferrin Alfa	Treatment of renal cell carcinoma	TX	Oncology	Oncology	Biologic
2006-09-29	2000's	Sorafenib	Treatment of stage IIB through stage IV melanoma	TX	Oncology	Oncology	Drug
2006-09-29	2000's	Eflornithine	Treatment of anaplastic glioma	TX	Oncology	Oncology	Drug
2006-10-03	2000's	Dovitinib	Treatment of multiple myeloma	TX	Oncology	Oncology	Drug
2006-10-03	2000's	Coagulation Factor Viia (Recombinant)	Treatment of bleeding in patients experiencing intracranial hemorrhage.	TX	Vascular	Adult-Onset	Biologic
2006-10-10	2000's	Miltefosine	Treatment of leishmaniasis.	TX	Infectious Diseases	Infectious Diseases	Drug	2014-03-19	Treatment of visceral leishmaniasis due to Leishmania donovani; cutaneous leishmaniasis due to Leishmania braziliensis, Leishmania guyanensis, and Leishmania panamensis; and mucosal leishmaniasis due to Leishmania braziliensis.
2006-10-11	2000's	4-(2-Fluorophenyl)-6-Methyl-2-(1-Piperzinyl)	Treatment of Chronic Functional Vomiting to include functional vomiting and cyclic vomiting syndrome.	TX	Gastroenterology	Adult-Onset	Drug
2006-10-11	2000's	5,12-Naphthacenedione, 10-[[3-Amino-2,3,6-Trideoxy-4-O-(Phenylmethyl)-A-L-Lyxo-Hexopyranosyl]Oxy]-7,8,9,10-Tetrahydro-6,8,11-Trihydroxy-8-(Hydroxyacetyl)-1-Methoxy-, Hydrochloride, (8S,10S)- (9Ci)	Treatment of malignant gliomas	TX	Oncology	Oncology	Drug
2006-10-18	2000's	Mepivacaine	Treatment of painful HIV-associated neuropathy	TX	Infectious Diseases	Infectious Diseases	Drug
2006-10-19	2000's	Adalimumab	Treatment of pediatric Crohn's disease	TX	Gastroenterology	Adult-Onset	Biologic	2014-09-23	Reducing signs and symptoms and inducing and maintaining clinical remission in patients 6 years of age and older with moderately to severely active Crohn's disease who have had an inadequate response to corticosteroids or immunomodulators such as azathioprine, 6-mercaptopurine, or methotrexate.
2006-10-24	2000's	Cysteamine Enteric Coated	Treatment of cystinosis	TX	Metabolism	Pediatric-Onset	Drug	2013-04-30	Management of nephropathic cystinosis in adults and children ages 6 years and older.	2013-04-30	PROCYSBI is indicated for the management of nephropathic cystinosis in adults and children ages 6 years and older.	2015-08-14	PROCYSBI is indicated for the treatment of nephropathic cystinosis in adult and pediatric patients 2 years of age and older.	2015-12-04	To expand the indication to pediatric patients 2 years of age and older with nephropathic cystinosis	2017-12-22	PROCYSBI is indicated for the treatment of nephropathic cystinosis in adults and pediatric patients 1 year of age and older.
2006-10-24	2000's	R-(-)-Gossypol	Treatment of chronic lymphocytic leukemia.	TX	Oncology	Oncology	Drug
2006-10-24	2000's	Carlumab	Treatment of pancreatic cancer	TX	Oncology	Oncology	Biologic
2006-10-31	2000's	Estradiol Gel	Estrogen replacement therapy in females with Turner syndrome	TX	Endocrinology	Pediatric-Onset	Drug
2006-10-31	2000's	Chimeric Monoclonal Antibody To Mesothelin	Treatment of pancreatic cancer	TX	Oncology	Oncology	Biologic
2006-10-31	2000's	Idebenone	Treatment of Leber's hereditary optic neuropathy.	TX	Ophthalmology	Pediatric-Onset	Drug
2006-11-06	2000's	Obatoclax Mesylate	Treatment of myelodysplastic syndrome	TX	Oncology	Oncology	Drug
2006-11-07	2000's	Varicella Zoster Immune Globulin (Human)	Passive immunization for the treatment of exposed, susceptible individuals who are at risk of complications from varicella	PX	Infectious Diseases	Infectious Diseases	Biologic	2012-12-20	Post exposure prophylaxis of varicella in high risk individuals to reduce the severity of varicella
2006-11-17	2000's	Pafuramidine Maleate	Treatment of pneumocystis jiroveci pneumonia	TX	Infectious Diseases	Infectious Diseases	Drug
2006-11-20	2000's	Fenobam Hydrochloride	Treatment of fragile X syndrome	TX	Neurology	Pediatric-Onset	Drug
2006-12-01	2000's	Iobenguane I 123	For the diagnosis of neuroblastomas	DX	Oncology	Oncology	Drug	2008-09-19	To be used in the detection of primary or metastatic pheochromocytomas or neuroblastomas as an adjunct to other diagnostic tests
2006-12-01	2000's	Iobenguane I 123	For the diagnosis of pheochromocytomas	DX	Oncology	Oncology	Drug	2008-09-19	To be used in the detection of primary or metastatic pheochromocytomas or neuroblastomas as an adjunct to other diagnostic tests
2006-12-01	2000's	Obatoclax Mesylate	Treatment of myelofibrosis	TX	Oncology	Oncology	Drug
2006-12-18	2000's	Tecovirimat	post exposure prophylaxis against smallpox	PX	Infectious Diseases	Infectious Diseases	Drug
2006-12-18	2000's	Salirasib	Treatment of pancreatic cancer.	TX	Oncology	Oncology	Drug
2006-12-18	2000's	Risedronate Sodium	Treatment of patients with osteogenesis imperfecta	TX	Orthopedics	Pediatric-Onset	Drug
2006-12-18	2000's	Amyl Nitrite, Sodium Nitrite, Sodium Thiosulfate	Treatment of cyanide poisoning	TX	Pharmacology/Toxicology/Poisoning/Chelators	Emergency	Drug
2006-12-18	2000's	Sodium Thiosulfate And Sodium Nitrite	Treatment of cyanide poisoning	TX	Pharmacology/Toxicology/Poisoning/Chelators	Emergency	Drug
2006-12-18	2000's	Tadalafil	Treatment of pulmonary arterial hypertension	TX	Vascular	Adult-Onset	Drug	2009-05-22	Treatment of pulmonary arterial hypertension (WHO Group I) to improve exercise ability
2006-12-20	2000's	Budesonide	Treatment of patients with eosinophilic esophagitis	TX	Gastroenterology	Adult-Onset	Drug
2006-12-20	2000's	Human Cytomegalovirus Immunoglobulin	Prevention of congenital cytomegalovirus (CMV) infection following primary CMV infection in pregnant women	PX	Infectious Diseases	Infectious Diseases	Biologic
2006-12-20	2000's	Amonafide L-Malate	Treatment of acute myeloid leukemia	TX	Oncology	Oncology	Drug
2006-12-20	2000's	Cyclo {{(E,Z)-(2S,3R,4R)-3-Hydroxy-4-Methyl-2-(Methylamino)Nona-6,8-Dienoyl}-L-2-Aminobytyrl-N-Methyl-Glycyl-N-Methyl-L-Leucyl-L-Valyl-N-Methyl-L-Leucyl-L-Alanyl-D-Alanyl-N-Methyl-L-Leucyl-N-Methyl-L-Leucyl-N-Methyl-L-Valyl}	Treatment and chronic control of non-infectious posterior, intermediate and pan-uveitis	TX	Ophthalmology	Adult-Onset	Drug
2006-12-20	2000's	Ivacaftor	Treatment of patients with cystic fibrosis	TX	Pulmonary	Pediatric-Onset	Drug	2012-01-31	Treatment of cystic fibrosis (CF) in patients age 6 years and older who have a G551D mutation in the CFTR gene.	2014-02-21	Treatment of cystic fibrosis (CF) in patients age 6 years and older who have one of the following mutations in the CFTR gene: G551D, G1244E, G1349D, G178R, G551S, S1251N, S1255P, S549N, or S549R.	2014-12-29	Treatment of cystic fibrosis (CF) in patients age 6 years and older who have one of the following mutations in the CFTR gene: G551D, G1244E, G1349D, G178R, G551S, S1251N, S1255P, S549N, or S549R; and treatment of CF in patients age 6 years and older who have an R117H mutation in the CFTR gene.	2015-03-17	Treatment of cystic fibrosis (CF) in patients age 2 years and older who have one of the following mutations in the CFTR gene: G551D, G1244E, G1349D, G178R, G551S, S1251N, S1255P, S549N, or S549R ; and treatment of CF in patients age 2 years and older who have an R117H mutation in the CFTR gene.	2017-05-17	Treatment of cystic fibrosis (CF) in patients age 2 years and older who have one mutation in the CFTR gene that is responsive to ivacaftor potentiation based on clinical and/or in vitro assay data.	2017-05-17	Treatment of cystic fibrosis (CF) in patients age 2 years and older who have one of the following mutations in the CFTR gene: E56K, P67L, R74W, D110E, D110H, R117C, E193K, L206W, R347H, R352Q, A455E, D579G, S945L, S977F, F1052V, K1060T, A1067T, G1069R, R1070Q, R1070W, F1074L, D1152H, and D1270N.	2017-07-31	Treatment of cystic fibrosis (CF) in patients age 2 years and older who have one mutation in the CFTR gene that is responsive to ivacaftor potentiation based on clinical and/or in vitro assay data.	2017-07-31	treatment of cystic fibrosis (CF) in patients age 2 years and older who have one of the following mutations in the CFTR gene: 711+3A G, E831X, 2789+5G A, 3272-26A G, and 3849+10kbC T	2018-08-15	KALYDECO is a cystic fibrosis transmembrane conductance regulator (CFTR) potentiator indicated for the treatment of cystic fibrosis (CF) in patients age 12 months and older who have one mutation in the CFTR gene that is responsive to ivacaftor potentiation based on clinical and/or in vitro assay data.	2018-08-15	Treatment of cystic fibrosis (CF) in patients age 12 months and older who have one mutation in the CFTR gene that is responsive to ivacaftor potentiation based on clinical and/or in vitro assay data.	2019-04-29	KALYDECO is a cystic fibrosis transmembrane conductance regulator (CFTR) potentiator indicated for the treatment of cystic fibrosis (CF) in patients age 6 months and older who have one mutation in the CFTR gene that is responsive to ivacaftor potentiation based on clinical and/or in vitro assay data
2006-12-21	2000's	Rose Bengal Disodium	Treatment of metastatic melanoma	TX	Oncology	Oncology	Drug
2006-12-27	2000's	Tecovirimat	Treatment of smallpox	TX	Infectious Diseases	Infectious Diseases	Drug	2018-07-13	TPOXX® is indicated for the treatment of human smallpox disease caused by variola virus in adults and pediatric patients weighing at least 13 kg.
2006-12-27	2000's	Liposomal Ciprofloxacin For Inhalation	Management of bronchiectasis	TX	Infectious Diseases	Infectious Diseases	Drug
2006-12-27	2000's	Liposomal Doxorubicin Hydrochloride	Treatment of soft tissue sarcomas	TX	Oncology	Oncology	Drug
2006-12-27	2000's	N-[3-(4',5'-Bipyrimidin-2-Ylamino)-4-Methylphenyl]-4-{[(3S)-3-(Dimethylamino)Pyrrolidin-1-Yl]Methyl}-3-(Trifluoromethyl)Benzamide	Treatment of Philadelphia chromosome-positive chronic myelogenous leukemia	TX	Oncology	Oncology	Drug
2006-12-27	2000's	Epstein Barr Virus Specific Cytotoxic T Lymphocytes	Prevention and treatment of EBV-post transplant lymphoproliferative disease after hematopoietic stem cell transplant or solid organ transplant.	PX/TX	Transplant	Transplant	Biologic
2007-01-08	2000's	Dihydroartemisinin And Piperaquine	Treatment of uncomplicated malaria caused by "Plasmodium falciparum," Plasmodium vivax," Plasmodium malariae," or "Plasmodium ovale."	TX	Infectious Diseases	Infectious Diseases	Drug
2007-01-08	2000's	Mepivacaine	Treatment of postherpetic neuralgia	TX	Neurology	Adult-Onset	Drug
2007-01-08	2000's	Vincristine Sulfate Liposome Injection	Treatment of acute lymphoblastic leukemia	TX	Oncology	Oncology	Drug	2012-08-09	Treatment of adult patients with Philadelphia chromosome-negative (Ph-) acute lymphoblastic leukemia (ALL) in second or greater relapse or whose disease has progressed following two or more anti-leukemia therapies.
2007-01-08	2000's	Potassium Sodium Aluminosilicate	For treatment of poisoning by or exposure to cesium.	TX	Pharmacology/Toxicology/Poisoning/Chelators	Emergency	Drug
2007-01-08	2000's	Cyclosporine A Implant	For the prevention of acute rejection in cornea transplant patients	PX	Transplant	Transplant	Drug
2007-01-08	2000's	Defibrotide	For the prevention of hepatic veno-occlusive disease.	PX	Vascular	Adult-Onset	Drug
2007-01-17	2000's	Lenalidomide	Treatment of chronic lymphocytic leukemia	TX	Oncology	Oncology	Drug
2007-01-17	2000's	Droxidopa	Treatment of neurogenic symptomatic orthostatic hypotension in patients with primary autonomic failure, dopamine-beta-hydroxylase deficiency, and nondiabetic autonomic neuropathy.	TX	Vascular	Adult-Onset	Drug	2014-02-18	Treatment of orthostatic dizziness, lightheadedness, or the "feeling that you are about to black out" in adult patients with symptomatic neurogenic orthostatic hypotension caused by primary autonomic failure (Parkinson's disease, multiple system atrophy, and pure autonomic failure), dopamine beta-hydroxylase deficiency, and non-diabetic autonomic neuropathy.
2007-01-17	2000's	Sodium Nitrite	Prevention of vasospasm associated with subarachnoid hemorrhage	PX	Vascular	Adult-Onset	Drug
2007-01-25	2000's	Ixmyelocel-T	Treatment of dilated cardiomyopathy	TX	Cardiology	Adult-Onset	Biologic
2007-01-25	2000's	Microvesiculated Modified Glycosylated Tissue Factor	Treatment of non-life threatening, mild to severe bleeding episodes due to cutaneous injuries or dental procedures in hemophiliac patients	TX	Hematology	Pediatric-Onset	Biologic
2007-01-25	2000's	Recombinant Ovine Interferon Tau	Treatment of pediatric multiple sclerosis	TX	Neurology	Adult-Onset	Biologic
2007-01-25	2000's	Sodium Phenylbutyrate	Treatment of spinal muscular atrophy	TX	Neurology	Pediatric-Onset	Drug
2007-01-25	2000's	Hydroxyprogesterone Caproate	Prevention of preterm birth in singleton pregnancies	PX	Obstetrics and Gynecology	Adult-Onset	Drug	2011-02-03	To reduce the risk of preterm birth in women with singleton pregnancy who have a history of singleton spontaneous preterm birth	2018-02-14	Makena auto-injector for subcutaneous injection is indicated to reduce the risk of preterm birth in women with singleton pregnancy who have a history of singleton spontaneous preterm birth.
2007-01-25	2000's	Ranprinase	Treatment of malignant mesothelioma	TX	Oncology	Oncology	Biologic
2007-01-30	2000's	Brentuximab Vedotin	Treatment of Hodgkin's lymphoma	TX	Oncology	Oncology	Biologic	2011-08-19	The treatment of patients with Hodgkin lymphoma after failure of autologous stem cell transplant (ASCT) or after failure of at least two prior multi-agent chemotherapy regimens in patients who are not ASCT candidates	2015-08-17	Treatment of patients with classical Hodgkin lymphoma at high risk of relapse or progression as post-autologous hematopoietic stem cell transplantation (auto-HSCT) consolidation.	2018-03-20	ADCETRIS® is indicated for the treatment of adult patients with previously untreated Stage III or IV classical Hodgkin lymphoma (cHL), in combination with chemotherapy.
2007-01-30	2000's	Cytarabine Liposome	Treatment of gliomas	TX	Oncology	Oncology	Drug
2007-01-30	2000's	Lintuzumab	Treatment of acute myeloid leukemia.	TX	Oncology	Oncology	Biologic
2007-02-01	2000's	Maribavir	Prevention of cytomegalovirus viremia and disease in the populations at risk.	PX	Infectious Diseases	Infectious Diseases	Drug
2007-02-01	2000's	Fenretinide	Treatment of Ewing's sarcoma family of tumors.	TX	Oncology	Oncology	Drug
2007-02-01	2000's	Fibrin-Based Agent Containing A N-Terminally Modified Parathyroid Hormone Fragment Tgplpth1-34	Treatment of solitary (unicameral) bone cysts	TX	Orthopedics	Pediatric-Onset	Biologic
2007-02-01	2000's	Recombinant Human Platelet Derived Growth Factor Bb	Treatment of osteonecrosis of the jaws	TX	Orthopedics	Adult-Onset	Biologic
2007-02-12	2000's	Chenodeoxycholic Acid	Treatment of cerebrotendinous xanthomatosis	TX	Metabolism	Pediatric-Onset	Drug
2007-02-16	2000's	Idebenone	Treatment of Duchenne muscular dystrophy	TX	Neurology	Pediatric-Onset	Drug
2007-02-28	2000's	Cethromycin	Prophylactic treatment of patients exposed to inhalation anthrax.	PX	Infectious Diseases	Infectious Diseases	Drug
2007-03-20	2000's	Rapamycin	Treatment of tuberous sclerosis complex	TX	Dermatology	Pediatric-Onset	Drug
2007-03-20	2000's	Aminolevulinic Acid Hydrochloride	Treatment of esophageal dysplasia	TX	Gastroenterology	Adult-Onset	Drug
2007-03-20	2000's	Adeno-Associated Viral Vector Expressing Human Acid Alpha Glucosidase Gene	Treatment of Pompe disease	TX	Metabolism	Pediatric-Onset	Biologic
2007-03-20	2000's	Sodium Phenylbutyrate	Treatment of spinal muscular atrophy	TX	Neurology	Pediatric-Onset	Drug
2007-03-20	2000's	Nilotinib	Treatment of gastrointestinal stromal tumors.	TX	Oncology	Oncology	Drug
2007-03-20	2000's	Lintuzumab	Treatment of myelodysplastic syndrome	TX	Oncology	Oncology	Biologic
2007-03-20	2000's	Cisplatin In Liposomal Formulation	Treatment of osteosarcoma	TX	Oncology	Oncology	Drug
2007-03-22	2000's	Ganciclovir	Treatment of acute herpetic keratitis (dendritic and geographic ulcers)	TX	Infectious Diseases	Infectious Diseases	Drug	2009-09-15	Treatment of acute herpetic keratitis (dendritic ulcers)
2007-03-23	2000's	Sodium Nitrite/Sodium Thiosulfate	Treatment of cyanide poisoning	TX	Pharmacology/Toxicology/Poisoning/Chelators	Emergency	Drug
2007-04-02	2000's	Sodium Nitrite	Treatment of vaso-occlusive crisis associated with sickle cell disease	TX	Hematology	Pediatric-Onset	Drug
2007-04-02	2000's	Thiotepa	Conditioning treatment prior to hematopoietic stem cell transplantation	TX	Transplant	Transplant	Drug	2017-01-26	Indicated for reducing the risk of graft rejection when used in conjunction with high-dose busulfan and cyclophosphamide as a preparative regimen for allogenic hematopoietic progenitor (stem) cell transplantation for pediatric patients with class 3 beta-thalassemia
2007-04-13	2000's	Alvocidib	Teatment of B-cell chronic lymphocytic leukemia (B-CLL) or prolymphocytic leukemia arising from CLL.	TX	Oncology	Oncology	Drug
2007-04-18	2000's	Human Plasma Coagulation Factor Viii And Human Plasma Von Willebrand Factor	Treatment of von Willebrand disease except for surgical and/or invasive procedures in patients with von Willebrand disease in whom desmopressin is either ineffective or contraindicated	TX	Hematology	Pediatric-Onset	Biologic	2009-12-04	Treatment of spontaneous or trauma-induced bleeding episodes in patients with severe von Willebrand disease (VWD) as well as patients with mild or moderate VWD in whom the use of desmopressin is known or suspected to be ineffective or contraindicated
2007-04-18	2000's	Sodium Nitrite	Treatment of cyanide poisoning	TX	Pharmacology/Toxicology/Poisoning/Chelators	Emergency	Drug
2007-04-27	2000's	Attenuated Autologous Cancer Cells And Granulocyte Macrophage Colony Stimulating Factor In Combination With Activated Autologous Blood Derived T-Cells	Treatment of primary central nervous system malignancies	TX	Oncology	Oncology	Biologic
2007-05-04	2000's	Leukocyte Interleukin	Neoadjuvant therapy in patients with squamous cell carcinoma of the head and neck	TX	Oncology	Oncology	Biologic
2007-05-04	2000's	N-Methyl-2-[3-[((E)-2-Pyridin-2-Yl-Vinyl)-1H-Indazol-6-Ylsulfanyl]Benzamide	Treatment of follicular, medullary and anaplastic thyroid carcinoma and metastatic or locally advanced papillary thyroid cancer.	TX	Oncology	Oncology	Drug
2007-05-04	2000's	Cyclosporine A	Treatment of vernal keratoconjunctivitis	TX	Ophthalmology	Pediatric-Onset	Drug
2007-05-14	2000's	Macimorelin Acetate	Diagnosis of growth hormone deficiency	DX	Endocrinology	Pediatric-Onset	Drug	2017-12-20	For the diagnosis of adult growth hormone deficiency
2007-05-14	2000's	Pafuramidine Maleate	Treatment of malaria	TX	Infectious Diseases	Infectious Diseases	Drug
2007-05-14	2000's	Plevitrexed	Treatment of ovarian cancer	TX	Oncology	Oncology	Drug
2007-05-21	2000's	Valine-Valine-Ganciclovir	Treatment of primary keratoconjunctivitis and recurrent epithelial keratitis due to HSV1 and HSV2.	TX	Infectious Diseases	Infectious Diseases	Drug
2007-05-21	2000's	Adeno-Associated Vector Expressing The Human Lipoprotein Lipase Protein	Treatment of lipoprotein lipase deficiency	TX	Metabolism	Pediatric-Onset	Biologic
2007-05-21	2000's	Adeno-Associated Viral Vector Expressing Human Retinoschisin-1 Gene	Treatment of X-linked juvenile retinoschisis (XLRS).	TX	Ophthalmology	Pediatric-Onset	Biologic
2007-05-23	2000's	N-[4-(3-Amino1H-Indazol-4-Yl)Phenyl]-N1-(2-Fluoro-5-Methylphenyl)Urea	Treatment of hepatocellular carcinoma	TX	Oncology	Oncology	Drug
2007-05-29	2000's	Plevitrexed	Treatment of gastric (stomach cancer	TX	Oncology	Oncology	Drug
2007-05-31	2000's	Axitinib	Treatment of pancreatic cancer	TX	Oncology	Oncology	Drug
2007-06-01	2000's	Autologous Cultured Endothelial Cells On A Donor Human Corneal Disk	Treatment of Fuch's dystrophy, pseudophakic bullous keratopathy, and bullous keratopathy	TX	Ophthalmology	Adult-Onset	Biologic
2007-06-15	2000's	Mibefradil	Treatment of ovarian cancer	TX	Oncology	Oncology	Drug
2007-06-15	2000's	Cetuximab	Treatment of pancreatic cancer	TX	Oncology	Oncology	Biologic
2007-06-15	2000's	5(S)-(2'-Hydroxy Ethoxy)-20(S)-Camptothecin	Treatment of osteosarcoma (bone cancer)	TX	Oncology	Oncology	Drug
2007-06-18	2000's	Duvoglustat Hydrochloride	Treatment of Pompe disease	TX	Metabolism	Pediatric-Onset	Drug
2007-06-18	2000's	5,7-Dihydroxy-3-(4-Hydroxyphenyl)-Chromen-4-One	Prevention of acute radiation syndrome	PX	Pharmacology/Toxicology/Poisoning/Chelators	Emergency	Drug
2007-07-05	2000's	Mifepristone	Treatment of the clinical manifestations of endogenous Cushing's syndrone	TX	Endocrinology	Adult-Onset	Drug	2012-02-17	for the control of hyperglycemia secondary to hypercortisolism in adult patients with endogenous Cushing's syndrome who have type 2 diabetes mellitus or glucose intolerance and have failed surgery or are not candidates for surgery.
2007-07-05	2000's	Pretomanid	Treatment of tuberculosis	TX	Infectious Diseases	Infectious Diseases	Drug	2019-08-14	Pretomanid tablet is indicated, as part of a combination regimen with bedaquiline and linezolid for the treatment of adults with pulmonary extensively drug resistant (XDR) or treatment-intolerant or nonresponsive multidrug-resistant (MDR) tuberculosis (TB).
2007-07-05	2000's	Iobenguane I 131	Treatment of neuroendocrine tumors	TX	Oncology	Oncology	Drug
2007-07-05	2000's	Cordycepin	Treatment of TdT-positive acute lymphocytic leukemia	TX	Oncology	Oncology	Drug
2007-07-12	2000's	(R)-2-Methyl-6-Nitro-2-{4-[4-(4-Trifluoromethoxyphenoxy)Piperidin-1-Yl]Phenoxymethyl}-2,3-Dihydroimidazo[2,1-B]Oxazole	Treatment of pulmonary tuberculosis.	TX	Infectious Diseases	Infectious Diseases	Drug
2007-07-26	2000's	Intravenous Immune Globulin	Treatment of Stage IIB to IV malignant melanoma	TX	Oncology	Oncology	Biologic
2007-07-26	2000's	Recombinant P-Selectin Glycoprotein Ligand-Immunoglobulin Ig	Prevention of ischemia reperfusion injury in all solid organ transplants	PX	Transplant	Transplant	Biologic
2007-07-31	2000's	Sodium Ascorbate And Menadione Sodium Bisulfite	Treatment of metastatic or locally advanced inoperable transitional cell carcinoma of the urothelium (stage III and IV bladder cancer)	TX	Oncology	Oncology	Drug
2007-08-08	2000's	Talactoferrin Alfa	Treatment of stage III/IV non-small cell lung cancer	TX	Oncology	Oncology	Biologic
2007-08-08	2000's	N-(2-Amino-Phenyl)-4-[(4-Pyridin-3-Yl-Pyrimidin-2-Ylamino)-Methyl] Benzamide Dihydrobromide	Treatment of Hodgkin's lymphoma	TX	Oncology	Oncology	Drug
2007-08-09	2000's	Betulinic Acid	Topical treatment of metastatic melanoma	TX	Oncology	Oncology	Drug
2007-08-17	2000's	Bendamustine Hydrochloride	Treatment of chronic lymphocytic leukemia	TX	Oncology	Oncology	Drug	2008-03-20	Treatment of patients with chronic lymphocytic leukemia
2007-08-22	2000's	4-Amino-1-[5-O-[(2R, 4S)-2-Oxido-4-(4-Pyridinyl)-1, 3, 2-Dioxaphosphorinan-2-Yl]-B-D-Arabinofuranosyl]-2(1H)-Pyrimidinone	Treatment of hepatocellular carcinoma.	TX	Oncology	Oncology	Drug
2007-08-31	2000's	Parathyroid Hormone	Treatment of hypoparathyroidism	TX	Endocrinology	Adult-Onset	Biologic	2015-01-23	An adjunct to calcium and vitamin D to control hypocalcemia in patients with hypoparathyroidism
2007-08-31	2000's	Artemether/Lumefantrine	For the treatment of infections due to Plasmodium falciparum or mixed infections including P. falciparum.	TX	Infectious Diseases	Infectious Diseases	Drug	2009-04-07	Treatment of malaria in patients of 5 kg bodyweight or above with acute, uncomplicated malaria due to Plasmodium falciparum or mixed infections including P. falciparum
2007-08-31	2000's	Pafuramidine Maleate	Treatment of human African trypanosomiasis (sleeping sickness)	TX	Infectious Diseases	Infectious Diseases	Drug
2007-08-31	2000's	Ascorbic Acid	Treatment of scurvy	TX	Nutrition	Adult-Onset	Drug	2017-10-02	for the treatment of scurvy in adult and pediatric patients age 5 months and older for whom oral administrtaion is not possible, insufficient or contraindicated
2007-08-31	2000's	Retaspimycin	Treatment for gastrointestinal stromal tumor	TX	Oncology	Oncology	Drug
2007-09-25	2000's	Colchicine	Treatment of familial Mediterranean fever	TX	Rheumatology	Pediatric-Onset	Drug	2009-07-29	Treatment of familial Mediterranean fever
2007-09-25	2000's	Colchicine	Treatment of Behcet's Syndrome	TX	Rheumatology	Adult-Onset	Drug
2007-09-26	2000's	Panobinostat	Treatment of cutaneous T-cell lymphoma	TX	Oncology	Oncology	Drug
2007-10-04	2000's	Recombinant Human Fibrinogen	Treatment of bleeding in patients deficient in fibrinogen	TX	Hematology	Adult-Onset	Biologic
2007-10-11	2000's	Microvesiculated Modified Glycosylated Tissue Factor	Treatment of non-life threatening, mild to severe bleeding episodes due to cutaneous injuries or dental procedures in patients with von Willebrand disease.	TX	Hematology	Pediatric-Onset	Biologic
2007-10-11	2000's	Dexpramipexole	Treatment of amyotrophic lateral sclerosis	TX	Neurology	Adult-Onset	Drug
2007-10-11	2000's	Tamibarotene	Treatment of acute promyelocytic leukemia (APL).	TX	Oncology	Oncology	Drug
2007-10-11	2000's	Interferon Gamma	Treatment of idiopathic pulmonary fibrosis	TX	Pulmonary	Adult-Onset	Biologic
2007-10-16	2000's	N-Adamantanyl-N'-Geranyl-Ethylenediamine	Treatment of tuberculosis.	TX	Infectious Diseases	Infectious Diseases	Drug
2007-10-23	2000's	Ursodiol	Treatment of cystic fibrosis liver disease	TX	Gastroenterology	Pediatric-Onset	Drug
2007-10-23	2000's	Lomitapide	Treatment of homozygous familial hypercholesterolemia	TX	Metabolism	Pediatric-Onset	Drug	2012-12-21	Adjunct to a low-fat diet and other lipid-lowering treatments, including LDL apheresis where available, to reduce low-density lipoprotein cholesterol (LDL-C), total cholesterol (TC), apolipoprotein B (apo B), and non-high-density lipoprotein cholesterol (non-HDL-C) in patients with homozygous familial hypercholesterolemia (HoFH).
2007-10-23	2000's	Eteplirsen	Treatment of Duchenne Muscular Dystrophy.	TX	Neurology	Pediatric-Onset	Biologic	2016-09-19	Treatment of Duchenne muscular dystrophy (DMD) in patients who have a confirmed mutation of the DMD gene that is amenable to exon 51 skipping
2007-10-23	2000's	N-[4-(3-Amino-1H-Indazol-4-Yl)Phenyl]-N1-(2-Fluoro-5-Methylphenyl) Urea	Treatment of acute myelogenous leukemia	TX	Oncology	Oncology	Drug
2007-10-23	2000's	4,5 Dibromorhodamine Methyl Ester	For immune reconstitution and prevention of graft versus host disease following allogeneic hematopoietic stem cell transplantation.	PX	Transplant	Transplant	Drug
2007-10-31	2000's	Romiplostim	Treatment of thrombocytopenia associated with myelodysplasia syndrome	TX	Oncology	Oncology	Biologic
2007-11-08	2000's	Metronidazole 10% Ointment	Topical treatment of active perianal Crohn's disease	TX	Gastroenterology	Adult-Onset	Drug
2007-11-08	2000's	Coagulation Factor X (Human)	Treatment of hereditary factor X deficiency	TX	Hematology	Pediatric-Onset	Biologic	2015-10-20	Treatment of adults and adolescents (aged 12 years and above) with hereditary Factor X deficiency for on-demand treatment and control of bleeding episodes and perioperative management of bleeding in patients with mild hereditary Factor X deficiency	2018-09-21	COAGADEX is indicated in adults and children with hereditary Factor X deficiency for routine prophylaxis to reduce the frequency of bleeding episodes; on-demand treatment and control of bleeding episodes; and perioperative management of bleeding in patients with mild and moderate hereditary Factor X deficiency.
2007-11-08	2000's	Human Coagulation Factor Xi	Treatment of severe congential Factor XI deficiency.	TX	Hematology	Pediatric-Onset	Biologic
2007-11-08	2000's	Betahistine Dihydrochloride	Treatment of obesity associated with Prader Willi syndrome	TX	Metabolism	Pediatric-Onset	Drug
2007-11-08	2000's	Carlumab	Treatment of idiopathic pulmonary fibrosis	TX	Pulmonary	Adult-Onset	Biologic
2007-11-09	2000's	Phosphorothioate Oligonucleotide	Treatment of amyotrophic lateral sclerosis	TX	Neurology	Adult-Onset	Biologic
2007-11-14	2000's	Glatiramer Acetate	Treatment of amyotrophic lateral sclerosis (ALS).	TX	Neurology	Adult-Onset	Biologic
2007-11-15	2000's	Moxetumomab Pasudotox-Tdfk	Treatment of hairy cell leukemia	TX	Oncology	Oncology	Biologic	2018-09-13	LUMOXITI is indicated for the treatment of adult patients with relapsed or refractory hairy cell leukemia (HCL) who received at least two prior systemic therapies, including treatment with a purine nucleoside analog (PNA).
2007-11-15	2000's	Brivudin	Adjunct treatment of pancreatic cancer	TX	Oncology	Oncology	Drug
2007-11-15	2000's	Moxetumomab Pasudotox	Treatment of CD22-positive chronic lymphocytic leukemia	TX	Oncology	Oncology	Biologic
2007-11-19	2000's	Varespladib Sodium	Prevention of acute chest syndrome in at-risk patients with sickle cell disease	PX	Hematology	Pediatric-Onset	Drug
2007-11-19	2000's	Rindopepimut	Treatment of EGFRvIII-expressing glioblastoma multiforme	TX	Oncology	Oncology	Drug
2007-12-03	2000's	Mecasermin	Treatment of myotonic dystrophy	TX	Neurology	Adult-Onset	Biologic
2007-12-07	2000's	Recombinant Human Antithrombin	Treatment of congenital antithrombin deficiency to prevent the occurrence of serious, potentially life-threatening venous thromboembolisms which may develop as a result of surgical or obstetrical procedures	TX	Hematology	Pediatric-Onset	Biologic	2009-02-06	Prevention of peri-operative and peri-partum thromboembolic events, in hereditary antithrombin deficient patients.
2007-12-18	2000's	Hemoximer (Pyridoxalated Hemoglobin Polyoxyethylene)	Treatment of cardiogenic shock	TX	Cardiology	Adult-Onset	Drug
2007-12-18	2000's	Beclomethasone 17,21-Diproprionate	Treatment of pediatric patients with Crohn disease.	TX	Gastroenterology	Adult-Onset	Drug
2007-12-18	2000's	Clobazam	Treatment of Lennox-Gastaut Syndrome	TX	Neurology	Pediatric-Onset	Drug	2011-10-21	Adjunctive treatment of seizures associated with Lennox-Gastaut Syndrome inpatients 2 years of age or older
2007-12-18	2000's	Fludarabine Phosphate Oral Tablets	Treatment of B-cell chronic lymphocytic leukemia	TX	Oncology	Oncology	Drug	2008-12-18	Treatment of adult patients with B-cell chronic lymphocytic leukemia (CLL) whose disease has not responded to or has progressed during or after treatment with at least one standard alkylating-agent containing regimen
2007-12-18	2000's	Elesclomol	Treatment of metastatic melanoma in combination with paclitaxel	TX	Oncology	Oncology	Drug
2007-12-18	2000's	2-[(R)-2-Methylpyrrolidin-2-Yl]-1H-Benzimadazole-4-Carboxamide	Treatment of malignant melanoma stages IIb through IV.	TX	Oncology	Oncology	Drug
2007-12-18	2000's	Chlorotoxin	Treatment of malignant glioma	TX	Oncology	Oncology	Biologic
2007-12-18	2000's	Canakinumab	Treatment of cryopyrin-associated periodic syndromes	TX	Rheumatology	Pediatric-Onset	Biologic	2009-06-17	Treatment of cryopyrin-associated periodic syndromes (CAPS), in adults and children 4 years of age and older.
2007-12-19	2000's	Reslizumab	Treatment of children with eosinophilic esophagitis	TX	Gastroenterology	Adult-Onset	Biologic
2007-12-19	2000's	Spherical Carbon Adsorbent	Treatment of chronic pouchitis	TX	Gastroenterology	Adult-Onset	Drug
2007-12-19	2000's	Coccidioidin Sd Skin Test Antigen	For the diagnosis of Coccidioidomycosis	DX	Infectious Diseases	Infectious Diseases	Biologic	2011-07-29	For the detection of delayed type hypersensitivity to C. immitis in individuals, 18-64 years of age, with a history of pulmonary coccidioidomy-cosis
2007-12-19	2000's	Clonazepam Intranasal Spray	Treatment of recurrent acute repetitive seizures	TX	Neurology	Pediatric-Onset	Drug
2007-12-19	2000's	(R)-4-(3-Morpholin-4-Yl-L-Phenylsulfanylmenthyl-Propylamino)-N-(4-{4-[2-(4-Chlorophenyl)-5,5-Dimethylcyclohex-L-Enylmethyl]-Piperazin-L-Yl}-Benzoyl)-3-Trifluoromethanesulfonylbenzenesulfonamide Bis-Hydrochloride	Treatment of chronic lymphocytic leukemia	TX	Oncology	Oncology	Drug
2007-12-19	2000's	(R)-4-(3-Morpholin-4-Yl-1-Phenylsulfanylmethyl-Propylamino)-N-(4-{4-[2-(4-Chlorophenyl)-5,5-Dimethylcyclohex-1-Enylmethyl]-Piperazin-1-Yl}-Benzoyl)-3-Trifluoromethanesulfonylbenzenesulfonamide Bis-Hydrochloride	Treatment of small cell lung cancer.	TX	Oncology	Oncology	Drug
2007-12-19	2000's	Alefacept	For use as prophylaxis of rejection in patients receiving allogenic solid organ transplants.	PX	Transplant	Transplant	Biologic
2008-01-07	2000's	Recombinant Human Rod-Derived Cone Viability Factor	Treatment of retinitis pigmentosa	TX	Ophthalmology	Pediatric-Onset	Biologic
2008-01-08	2000's	Mitomycin-C	Treatment of refractory glaucoma as an adjunct to surgery	TX	Ophthalmology	Adult-Onset	Drug	2012-02-07	An adjunct to ab externo glaucoma surgery.
2008-01-08	2000's	Tiotropium Bromide	To improve pulmonary function in conjunction with standard therapy in the management of patients with cystic fibrosis	TX	Pulmonary	Pediatric-Onset	Drug
2008-01-10	2000's	Idua-Hirmab Fusion Protein	Treatment of mucopolysaccharidosis Type 1 (MPS)	TX	Metabolism	Pediatric-Onset	Biologic
2008-01-10	2000's	(+/-)-Cis-3-(4-Hydroxyphenyl)-4-(4-Methoxyphenyl)-3,4-Dihydro-2H-Cromen-7-Ol	Treatment of pancreatic cancer	TX	Oncology	Oncology	Drug
2008-01-10	2000's	(+/-)-Cis-3-(4-Hydroxyphenyl)-4-(4-Methoxyphenyl)-3,4-Dihydro-2H-Cromen-7-Ol	Treatment of cholangiocarcinoma	TX	Oncology	Oncology	Drug
2008-01-18	2000's	Paromomycin Sulfate/Gentamicin Sulfate	Treatment of all uncomplicated cutaneous leishmaniasis (both New World and Old World)	TX	Infectious Diseases	Infectious Diseases	Drug
2008-01-18	2000's	Carfilzomib	Treatment of multiple myeloma	TX	Oncology	Oncology	Drug	2012-07-20	Treatment of patients with multiple myeloma who have received at least two prior therapies including bortezomib and an immunomodulatory agent and have demonstrated disease progression on or within 60 days of completion of the last therapy.
2008-01-31	2000's	Pramipexole	Treatment of Tourette's syndrome in pediatric patients	TX	Neurology	Pediatric-Onset	Drug
2008-02-01	2000's	Human Prothrombin Complex Concentrate	Reversal of anticoagulation therapy in patients needing treatment of serious or life threatening bleeding and/or needing urgent surgery or invasive procedures	TX	Hematology	Adult-Onset	Biologic
2008-02-01	2000's	Triheptanoin	Treatment of glycogen storage disorder II (Pompe disease)	TX	Metabolism	Pediatric-Onset	Drug
2008-02-01	2000's	Autologous Olfactory Neural Progenitors	Treatment of spinal cord injury patients with ASIA Impairment grades A, B, or C	TX	Neurology	Emergency	Biologic
2008-02-01	2000's	Triciribine	Treatment of multiple myeloma	TX	Oncology	Oncology	Drug
2008-02-01	2000's	(+/-)-Cis-3-(4-Hydroxyphenyl)-4-(4-Methoxyphenyl)-3,4-Dihydro-2H-Cromen-7-Ol	Treatment of Stage IIB through Stage IV malignant melanoma	TX	Oncology	Oncology	Drug
2008-02-01	2000's	Paclitaxel Aqueous Gel	Treatment of esophageal cancer	TX	Oncology	Oncology	Drug
2008-02-01	2000's	N-(2-Amino-Phenyl)-4-[(4-Pyridin-3-Yl-Pyrimidin-2-Ylamino)-Methyl] Benzamide Dihydrobromide	Treatment of acute myeloid leukemia	TX	Oncology	Oncology	Drug
2008-02-01	2000's	Type 1 Native Bovine Skin Collagen	Treatment of diffuse systemic sclerosis	TX	Rheumatology	Adult-Onset	Biologic
2008-02-14	2000's	Everolimus	Treatment of neuroendocrine tumors	TX	Oncology	Oncology	Drug	2011-05-05	Treatment of progressive neuroendocrine tumors of pancreatic origin (PNET) in patients with unresectable, locally advanced or metastatic disease_x000D_	2016-02-26	Treatment of adult patients with progressive neuroendocrine tumors of pancreatic origin (PNET) in patients with unresectable, locally advanced or metastatic disease; and treatment of adult patients with progressive, well-differentiated, non-functional, neuroendocrine tumors (NET) of gastrointestinal (GI) or lung origin, with unresectable, locally advanced or metastatic disease.
2008-02-14	2000's	Cys-His-Ala-Val-Cys	For use in conjunction with melphalen for the treatment of malignant melanoma, AJCC stages IIB, IIC, III and IV	TX	Oncology	Oncology	Drug
2008-02-20	2000's	Doxorubicin With Pluronics F-127 And L-61	Treatment of gastric cancer	TX	Oncology	Oncology	Drug
2008-02-20	2000's	Belatacept	Prophylaxis of organ rejection in renal allograft recipients	PX	Transplant	Transplant	Biologic	2011-06-15	Prophylaxis of organ rejection in adult patients receiving kidney transplants
2008-02-27	2000's	Fish Oil Triglycerides	Treatment of parenteral nutrition-associated liver disease	TX	Gastroenterology	Adult-Onset	Drug	2018-07-27	Omegaven is indicated as a source of calories and fatty acids in pediatric patients with parenteral nutrition-associated cholestasis (PNAC)
2008-02-27	2000's	Mesalamine; 5-Aminosalicylic Acid	Treatment of ulcerative colitis in pediatric patients (revised indication 10/21/2010).	TX	Gastroenterology	Adult-Onset	Drug
2008-02-27	2000's	Levofloxacin	Treatment of pulmonary infections due to Pseudomonas aeruginosa and other bacteria in patients with cystic fibrosis patients	TX	Infectious Diseases	Pediatric-Onset	Drug
2008-02-27	2000's	Arylsulfatase A (Rhasa)	Treatment of metachromatic leukodystrophy	TX	Metabolism	Pediatric-Onset	Biologic
2008-02-27	2000's	Manganese Superoxide Dismutase Mimetic	Prevention of radiation- or chemotherapy-induced oral mucositis in cancer patients	PX	Oncology	Oncology	Drug
2008-02-27	2000's	Cenersen	Treatment of chronic lymphocytic leukemia	TX	Oncology	Oncology	Biologic
2008-02-27	2000's	N2'-Deacetyl-N2'-[4-Methyl-4-(Oxobuthyldithio)-1-Oxopentyl]-Maytansine-Chimerized Anti-Cd138 Igg4 Monoclonal Antibody	Treatment of multiple myeloma	TX	Oncology	Oncology	Biologic
2008-03-10	2000's	Ataluren	Treatment of spinal muscular atrophy	TX	Neurology	Pediatric-Onset	Drug
2008-03-10	2000's	Amrubicin	Treatment of small cell lung cancer	TX	Oncology	Oncology	Drug
2008-03-10	2000's	Milatuzumab	Treatment of multiple myeloma	TX	Oncology	Oncology	Biologic
2008-03-13	2000's	Human Fibrinogen Concentrate, Pasteurized	Treatment of fibrinogen deficient patients.	TX	Hematology	Adult-Onset	Biologic	2009-01-16	Treatment of acute bleeding episodes in patients with congenital fibrinogen deficiency (afibrinogenemia and hypofibrinogenemia)
2008-03-13	2000's	5-[(E)-2-(4-Hydroxyphenyl)-Ethenyl] Benzene-1,3 Diol	Treatment of MELAS syndrome	TX	Metabolism	Pediatric-Onset	Drug
2008-03-13	2000's	Pacritinib	Treatment of primary myelofibrosis (MF), post-polycythemia vera MF, and post-essential thrombocythemia MF	TX	Oncology	Oncology	Drug
2008-03-24	2000's	Bifidobacterium Infantis 35624	Treatment of pediatric ulcerative colitis	TX	Gastroenterology	Adult-Onset	Biologic
2008-03-24	2000's	Hepatitis B Immune Globulin (Human)	Prevention of hepatitis B recurrence following orthotopic liver transplant	PX	Infectious Diseases	Infectious Diseases	Biologic	2007-04-06	Prevention of hepatitis B recurrence following liver transplantation in HBsAG-positive liver transplant patients
2008-03-24	2000's	Talampanel	Treatment of amyotrophic lateral sclerosis	TX	Neurology	Adult-Onset	Drug
2008-03-24	2000's	Human Autologous Bone-Forming Cell Derived From Bone Marrow Stem Cells	Treatment of osteonecrosis	TX	Orthopedics	Adult-Onset	Biologic
2008-04-03	2000's	Alpha1-Antitrypsin(Human)	Treatment of bronchiectasis	TX	Infectious Diseases	Infectious Diseases	Biologic
2008-04-03	2000's	Autologous Lymphocytes Depleted Ex Vivo Of Immunoreactive T Cells Using 4,5	Treatment of chronic graft versus host disease	TX	Transplant	Transplant	Biologic
2008-04-09	2000's	Obeticholic Acid	Treatment of primary biliary cirrhosis	TX	Gastroenterology	Adult-Onset	Drug	2016-05-27	Treatment of primary biliary cholangitis (PBC) in combination with ursodeoxycholic acid (UDCA) in adults with an inadequate response to UDCA, or as monotherapy in adults unable to tolerate UDCA
2008-04-09	2000's	6-Alpha-Ethylchenodeoxycholic Acid	Treatment of primary sclerosing cholangitis	TX	Gastroenterology	Adult-Onset	Drug
2008-04-09	2000's	Anti-Von Willebrand Aptamer	Treatment of thrombotic thrombocytopenic purpura	TX	Hematology	Adult-Onset	Biologic
2008-04-09	2000's	Cyclosporine A	Treatment of herpes simplex virus stromal keratitis	TX	Infectious Diseases	Infectious Diseases	Drug
2008-04-09	2000's	Peginterferon Alfa-2B	Treatment of malignant melanoma stages IIb through IV.	TX	Oncology	Oncology	Biologic	2011-03-29	Adjuvant treatment of melanoma with microscopic or gross nodal involvement within 84 days of definitive surgical resection including complete lymphadenectomy
2008-04-09	2000's	Sodium Nitrite And Sodium Thiosulfate	Treatment of known or suspected cyanide poisoning	TX	Pharmacology/Toxicology/Poisoning/Chelators	Emergency	Drug	2011-01-14	For sequential use for the treatment of cyanide poisoning that is judged to be life-threatening
2008-04-11	2000's	Recombinant Human Arylsulphatase A	Treatment of metachromatic leukodystrophy (MLD).	TX	Metabolism	Pediatric-Onset	Biologic
2008-05-02	2000's	Terguride	Treatment of pulmonary arterial hypertension	TX	Vascular	Adult-Onset	Drug
2008-05-05	2000's	Eltrombopag	Treatment of idiopathic thrombocytopenia purpura	TX	Hematology	Adult-Onset	Drug	2008-11-20	Treatment of thrombocytopenia in patients with chronic immune (idiopathic) thrombocytopenic purpura who have had an insufficient response to corticosteroids, immunoglobulins, or splenectomy
2008-05-05	2000's	Valproate	Treatment of fragile X syndrome	TX	Neurology	Pediatric-Onset	Drug
2008-05-05	2000's	(R)-4-(3-Morpholin-4-Yl-1-Phenylsulfanylmethyl-Propylamino)-N-(4-{4-[2-(4-Chlorophenyl)-5,5-Dimethylcyclohex-1-Enylmethyl]-Piperazin-1-Yl}-Benzoyl)-3-Trifluoromethanesulfonylbenzenesulfonamide Bis-Hydrochloride	Treatment of multiple myeloma	TX	Oncology	Oncology	Drug
2008-05-05	2000's	Palifosfamide	Treatment of soft tissue sarcomas	TX	Oncology	Oncology	Drug
2008-05-05	2000's	Ammonium Tetrathiomolybdate	Treatment of idiopathic pulmonary fibrosis	TX	Pulmonary	Adult-Onset	Drug
2008-05-05	2000's	Nabumetone	Treatment of pediatric juvenile rheumatoid arthritis	TX	Rheumatology	Pediatric-Onset	Drug
2008-05-09	2000's	Dimethyl Sulfoxide	For use in combination with antimicrobial drugs for the treatment of drug resistant tuberculosis	TX	Infectious Diseases	Infectious Diseases	Drug
2008-05-09	2000's	Cysteamine	Treatment of Huntington's disease	TX	Neurology	Adult-Onset	Drug
2008-05-09	2000's	Veliparib	Treatment of glioblastoma multiforme when used in combination with DNA-damaging agents	TX	Oncology	Oncology	Drug
2008-05-16	2000's	Blinatumomab	Treatment of acute lymphocytic leukemia	TX	Oncology	Oncology	Biologic	2014-12-03	Treatment of Philadelphia chromosome-negative relapsed or refractory B-cell precursor acute lymphoblastic leukemia (ALL).	2018-03-29	BLINCYTO® is indicated for the treatment of B-cell precursor acute lymphoblastic leukemia (ALL) in first or second complete remission with minimal residual disease (MRD) greater than or equal to 0.1% in adults and children.
2008-05-16	2000's	Blinatumomab	Treatment of chronic lymphocytic leukemia	TX	Oncology	Oncology	Biologic
2008-05-16	2000's	Blinatumomab	Treatment for hairy cell leukemia.	TX	Oncology	Oncology	Biologic
2008-05-16	2000's	Blinatumomab	Treatment of prolymphocytic leukemia	TX	Oncology	Oncology	Biologic
2008-05-22	2000's	Sulfamidase	For treatment of Sanfilippo Syndrome (MPS IIIA)	TX	Metabolism	Pediatric-Onset	Drug
2008-06-18	2000's	Recombinant Human Type Vii Collagen	Treatment of hereditary dystrophic epidermolysis bullosa (DEB)	TX	Dermatology	Pediatric-Onset	Biologic
2008-06-18	2000's	Hydrocortisone Modified Release Tabs	Treatment of adrenal insufficiency	TX	Endocrinology	Adult-Onset	Drug
2008-06-18	2000's	Dimethylbutyrate	Treatment of beta thalassemia	TX	Hematology	Pediatric-Onset	Drug
2008-06-18	2000's	Bupivacaine	Relief of persistent pain associated with postherpetic neuralgia	TX	Neurology	Adult-Onset	Drug
2008-06-18	2000's	Cenersen	Treatment of stage IIB through IV melanoma	TX	Oncology	Oncology	Biologic
2008-06-18	2000's	Azacitidine	Treatment of acute myeloid leukemia	TX	Oncology	Oncology	Drug
2008-06-18	2000's	Elacytarabine	Treatment of acute myeloid leukemia (AML)	TX	Oncology	Oncology	Drug
2008-06-18	2000's	4-[[[4-(4-Chlorophenoxy)Phenyl]Sulfonyl]-Methyl] Tetrahydro-N-Hydroxy-2H-Pyran-4-Carboxamide	Prophylaxis of organ rejection in patients receiving allogeneic liver transplants	PX	Transplant	Transplant	Drug
2008-06-18	2000's	Humanized Monocloncal Antibody Against Human Integrin Alphavbeta6	Treatment of fibrosis-associated chronic allograft nephropathy in kidney transplant patients.	TX	Transplant	Transplant	Biologic
2008-06-24	2000's	Alicaforsen	Treatment of pouchitis.	TX	Gastroenterology	Adult-Onset	Biologic
2008-06-24	2000's	Omigapil	Treatment of congenital muscular dystrophy.	TX	Neurology	Pediatric-Onset	Drug
2008-06-24	2000's	Milatuzumab	Treatment of chronic lymphocytic leukemia.	TX	Oncology	Oncology	Biologic
2008-06-24	2000's	Vincristine Sulfate Liposomes	Treatment of metastatic uveal melanoma.	TX	Oncology	Oncology	Drug
2008-06-24	2000's	Retaspimycin Hydrochloride	Treatment of melanoma stages IIb through IV.	TX	Oncology	Oncology	Drug
2008-06-24	2000's	Vascular Endothelial Growth Factor 165B	Treatment of advanced melanoma stages IIb through IV.	TX	Oncology	Oncology	Biologic
2008-06-24	2000's	Mx-Dng1	Treatment of osteosarcoma.	TX	Oncology	Oncology	Biologic
2008-06-24	2000's	Mx-Dng1	Treatment of soft tissue sarcoma	TX	Oncology	Oncology	Biologic
2008-06-24	2000's	Recombinant Adeno-Associated Virus Retinal Pigment Epithelium Gene Vector Aav2-Hrpe65V2	Treatment of Leber congenital amaurosis due to RPE65 mutations.	TX	Ophthalmology	Pediatric-Onset	Biologic
2008-06-24	2000's	Liposomal Cyclosporine For Inhalation	Prevention of bronchiolitis obliterans.	PX	Pulmonary	Adult-Onset	Drug
2008-06-24	2000's	Carbon Monoxide	For use in the reduction of the incidence and severity of delayed graft function in patients undergoing solid organ transplanation.	PX	Transplant	Transplant	Drug
2008-06-24	2000's	Cardiotrophin-1	To protect the liver from ischemia-reperfusion injury inherent to the procedure of transplantation.	PX	Transplant	Transplant	Biologic
2008-06-24	2000's	Cicletanine Hydrochloride	Treatment for pulmonary arterial hypertension.	TX	Vascular	Adult-Onset	Drug
2008-07-08	2000's	Sodium Nitrite	Treatment of pulmonary arterial hypertension	TX	Vascular	Adult-Onset	Drug
2008-07-17	2000's	Afamelanotide	Treatment of erythropoietic porphyrias	TX	Metabolism	Adult-Onset	Drug	2019-10-08	SCENESSE® is indicated to increase pain free light exposure in adult patients with a history of phototoxic reactions from erythropoietic protoporphyria (EPP)
2008-07-17	2000's	Polyphenon E	Treatment of chronic lymphocytic leukemia	TX	Oncology	Oncology	Drug
2008-07-22	2000's	Crizanlizumab	Treatment of sickle cell disease	TX	Hematology	Pediatric-Onset	Biologic	2019-11-15	ADAKVEO® is indicated to reduce the frequency of vasoocclusive crises (VOCs) in adults and pediatric patients aged 16 years and older with sickle cell disease.
2008-07-25	2000's	Sotalol (Iv)	For ventricular tachycardia, ventricular fibrillation, or the maintenance of sinus rhythm in patients converted from atrial fibrillation or atrial flutter when oral administration is not possible.	TX	Cardiology	Adult-Onset	Drug	2009-07-02	For use as a substitute for oral sotalol in patients who are unable to take sotalol orally [oral sotalol is indicated for maintenance of normal sinus rhythm in patients with history of highly symptomatic atrial fibrillation /flutter, and for treatment of documented life-threatening ventricular arrhythmias]
2008-07-25	2000's	Dimethylbutyrate	Treatment of sickle cell disease.	TX	Hematology	Pediatric-Onset	Drug
2008-07-25	2000's	Metyrosine	Treatment of velocardiofacial syndrome associated psychosis.	TX	Neurology	Pediatric-Onset	Drug
2008-07-28	2000's	3-Fluoro-5-[5-(2-Menthyl-Thiazol-4-Ylethylnyl)-Pyridin-2-Yl]-Benzonitrile Dihydrochloride	Treatment of behavioral abnormalities associated with fragile X syndrome.	TX	Neurology	Pediatric-Onset	Drug
2008-07-29	2000's	Recombinant Disintegrin And Metalloprotease With Thrombospondin Type 1 Motifs	Treatment of thrombotic thrombocytopenic purpura including its congential, acquired idiopathic, and secondary forms.	TX	Hematology	Adult-Onset	Biologic
2008-07-29	2000's	Recombinant Disintegrin And Metalloprotease With Thrombospondin Type 1 Motifs	Prevention of thrombotic thrombocytopenic purpura including its congential, acquired idiopathic and secondary forms.	PX	Hematology	Adult-Onset	Biologic
2008-07-29	2000's	Anthrax Immune Globulin (Human)	Treatment of inhalational anthrax	TX	Infectious Diseases	Infectious Diseases	Biologic	2015-03-24	Treatment of inhalational anthrax in adult and pediatric patients in combination with appropriate antibacterial drugs
2008-07-29	2000's	Human Anti-Cellular Adhesion Molecule-1 Monoclonal Antibody	Treatment of multiple myeloma	TX	Oncology	Oncology	Biologic
2008-07-30	2000's	4-[1]Benzofuro[3,2-D]Pyrimidin-4-Yl-N-(1,3-Benzodioxol-5-Ylmethyl)Piperazine-1-Carbothioamide	Treatment, in combination with radiotherapy and temozolomide chemotherapy, of patients with glioblastoma multiforme.	TX	Oncology	Oncology	Drug
2008-07-31	2000's	Intravenous Immune Globulin (Human) 10%	Treatment of stiff-person syndrome	TX	Neurology	Adult-Onset	Biologic
2008-07-31	2000's	Deferiprone	Treatment of Friedreich's ataxia	TX	Neurology	Pediatric-Onset	Drug
2008-08-06	2000's	Cysteamine	Treatment of neuronal ceroid lipofuscinoses (Batten disease)	TX	Neurology	Pediatric-Onset	Drug
2008-08-06	2000's	Bardoxolone	Treatment of pancreatic cancer	TX	Oncology	Oncology	Drug
2008-08-22	2000's	Cytarabine:Daunorubicin Liposome Injection	Treatment of acute myeloid leukemia	TX	Oncology	Oncology	Drug	2017-08-03	Treatment of adults with newly-diagnosed therapy-related acute myeloid leukemia (t-AML) or AML with myelodysplasia-related changes (AML-MRC)
2008-08-22	2000's	Arenegyr	Treatment of malignant pleural mesothelioma	TX	Oncology	Oncology	Biologic
2008-08-22	2000's	Seneca Valley Virus	Treatment of neuroendocrine tumors	TX	Oncology	Oncology	Biologic
2008-08-22	2000's	Glycafilin	Prevention of delayed graft function after solid organ transplantation_x000D_	PX	Transplant	Transplant	Biologic
2008-08-27	2000's	2-[(3-Methyl-4-(2,2,2-Trifluoroethoxy) Pyridin-2-Yl)Methylsulfinyl] -1H-Benzoimidazole	Treatment of hepatocellular carcinoma.	TX	Oncology	Oncology	Drug
2008-08-27	2000's	Granulocyte Macrophage Colony Stimuling Factor	Treatment of cystic fibrosis	TX	Pulmonary	Pediatric-Onset	Biologic
2008-08-28	2000's	Veltuzumab	Treatment of chronic lymphocytic leukemia	TX	Oncology	Oncology	Biologic
2008-09-05	2000's	Propranolol	Treatment of proliferating infantile hemangiomas requiring systemic therapy	TX	Dermatology	Pediatric-Onset	Drug	2014-03-14	Treatment of proliferating infantile hemangioma requiring systemic therapy.
2008-09-05	2000's	Nitric Oxide	Use in combination with a drug delivery device for acute treatment of sickle cell vaso-occlusive crisis (pain crises)	TX	Hematology	Pediatric-Onset	Drug
2008-09-05	2000's	Insecticidal Toxin Derived From Bacillus Thuringiensis	Treatment of soil transmitted helminth infection strongyloidiasis	TX	Infectious Diseases	Infectious Diseases	Biologic
2008-09-05	2000's	Ruxolitinib Phosphate	Treatment of myelofibrosis	TX	Oncology	Oncology	Drug	2011-11-16	Treatment of patients with intermediate or high-risk myelofibrosis, including primary myelofibrosis, post-polycythemia vera myelofibrosis and post-essential thrombocythemia myelofibrosis
2008-09-05	2000's	Daunorubicin Liposomal	Treatment of acute myeloid leukemia	TX	Oncology	Oncology	Drug
2008-09-10	2000's	Lysosomal Enzyme N-Acetylgalactosamine-6-Sulfate Sulfatase	Treatment of mucopolysaccharidosis Type IVA (Morquio Syndrome)	TX	Metabolism	Pediatric-Onset	Biologic
2008-09-12	2000's	Aq-13 (4-Aminoquinoline Analog)	Treatment of malaria	TX	Infectious Diseases	Infectious Diseases	Drug
2008-09-12	2000's	Asfotase Alfa	Treatment of hypophosphatasia	TX	Metabolism	Pediatric-Onset	Drug	2015-10-23	For the treatment of patients with perinatal/infantile-and juvenile-onset hypophosphatasia (HPP)
2008-09-12	2000's	Human Allogeneic Hla-Matched, Umbilical Cord Blood Hematopoietic Progenitor Cells Ex Vivo Expanded On Allogeneic Mesenchymal Precursor Cells	Treatment of insufficient hematopoietic stem cell production in patients with hematologic malignancies who have failed treatment with conventional chemotherapy.	TX	Oncology	Transplant	Biologic
2008-09-12	2000's	Anti-T-Lymphocyte Immune Globulin, Rabbit	Prophylaxis of acute allograft rejection in adult recipients in solid organ transplantation	PX	Transplant	Transplant	Biologic
2008-09-17	2000's	Metronidazole	Treatment of pouchitis	TX	Gastroenterology	Adult-Onset	Drug
2008-09-17	2000's	Eliglustat	Treatment of Type I Gaucher disease	TX	Metabolism	Pediatric-Onset	Drug	2014-08-19	Long-term treatment of adult patients with Gaucher disease type 1 who are CYP2D6 extensive metabolizers (EMs), intermediate metabolizers (IMs), or poor metabolizers (PMs) as detected by an FDA-cleared test.
2008-09-17	2000's	[131I]-N-(2-(Diethylamino) Ethyl-4-(4 Flurobenzamido)-5-(Iodo)-2-Methoxybenzamide	Treatment of metastatic melanoma, stages IIB, IIC, III and IV	TX	Oncology	Oncology	Drug
2008-09-22	2000's	Full Phosphorothioate Antisense Oligonucleotide Against Ews-Fli-1 Nanoparticles	Treatment of Ewing's sarcoma	TX	Oncology	Oncology	Biologic
2008-09-22	2000's	Phosphorothioate Antisense Olignucleotide Against Ews-Fli-1	Treatment of Ewing's sarcoma	TX	Oncology	Oncology	Biologic
2008-09-30	2000's	Epratuzumab	Treatment of acute lymphoblastic leukemia	TX	Oncology	Oncology	Biologic
2008-09-30	2000's	Difluprednate	Treatment of endogenous and traumatic anterior uveitis and panuveitis.	TX	Ophthalmology	Adult-Onset	Drug	2012-06-13	Treatment of endogenous anterior uveitis
2008-09-30	2000's	Adeno-Associated Viral Vector Serotype 5 Containing Human Abca4 Gene	Treatment of Stargardt's disease.	TX	Ophthalmology	Pediatric-Onset	Biologic
2008-09-30	2000's	Bosentan	Treatment of idiopathic pulmonary fibrosis	TX	Pulmonary	Adult-Onset	Drug
2008-09-30	2000's	Canakinumab	Treatment of pediatric (age 16 and under) juvenile rheumatoid arthritis.	TX	Rheumatology	Pediatric-Onset	Biologic	2013-05-09	Treatment of active Systemic Juvenile Idiopathic Arthritis (SJIA) in patients aged 2 years and older.
2008-09-30	2000's	Cyclosporine A	Prevention of corneal graft rejection	PX	Transplant	Transplant	Drug
2008-10-16	2000's	Mibefradil	Treatment of pancreatic cancer.	TX	Oncology	Oncology	Drug
2008-10-16	2000's	Monoclonal Antibody 3F8	Treatment of neuroblastoma	TX	Oncology	Oncology	Biologic
2008-10-20	2000's	Anti Human Nogo-A Human Monoclonal Antibody	Treatment of acute spinal cord injury	TX	Neurology	Emergency	Biologic
2008-10-20	2000's	Recombinant Human Histone H1.3; Recombinant Human N-Bis-Met-Histone H1.3	Treatment of acute myeloid leukemia	TX	Oncology	Oncology	Biologic
2008-10-20	2000's	Pralatrexate	Treatment of diffuse large B-cell lymphoma	TX	Oncology	Oncology	Drug
2008-10-20	2000's	Pralatrexate	Treatment of follicular lymphoma	TX	Oncology	Oncology	Drug
2008-10-23	2000's	Thawed Donor Matched Banked Umbilical Cord Blood Enriched By Cell Sorting To Produce A Subpopulation Expressing High Levels Of Intracellular Aldehyde Dehydrogenase	To improve patient outcomes by decreasing time to platlet and neutrophil engraftment in patients with inherited metabolic diseases (IMD) undergoing umbilical cord blood transplantation.	TX	Hematology	Pediatric-Onset	Biologic
2008-10-23	2000's	Brentuximab Vedotin	Treatment of peripheral T-cell lymphoma, including anaplastic large cell lymphoma, peripheral T-cell lymphoma not otherwise specified, angioimmunoblastic T-cell lymphoma, adult T-cell leukemia/lymphoma, enteropathy-associated T-cell lymphoma, and extranodal NK/T-cell lymphoma.	TX	Oncology	Oncology	Biologic	2011-08-19	The treatment of patients with systemic anaplastic large cell lymphoma (sALCL) after failure of at least one prior multi-agent chemotherapy regimen	2017-11-09	For adult patients with primary cutaneous anaplastic large cell lymphoma who have received prior systemic therapy	2018-11-16	ADCETRIS is indicated for the treatment of adult patients with previously untreated sALCL or other CD30-expressing PTCL, including angioimmunoblastic T-cell lymphoma and PTCL not otherwise specified, in combination with cyclophosphamide, doxorubicin, and prednisone
2008-10-30	2000's	Coagulation Factor Ix (Recombinant), Fc Fusion Protein	Control and prevention of hemorrhagic episodes in patients with hemophilia B (congenital factor IX deficiency or Christmas disease)	TX	Hematology	Pediatric-Onset	Biologic	2014-03-28	Adults and children with Hemophilia B for control and prevention of bleeding episodes, perioperative management, and routine prophylaxis to prevent or reduce the frequency of bleeding episodes.
2008-10-30	2000's	Itraconazole Suspension	Topical treatment of fungal otitis externa (otomycosis)	TX	Infectious Diseases	Infectious Diseases	Drug
2008-10-30	2000's	Stiripentol	Treatment of Dravet syndrome	TX	Neurology	Pediatric-Onset	Drug	2018-08-20	DIACOMIT is indicated for the treatment of seizures associated with Dravet syndrome (DS) in patients 2 years of age and older taking clobazam.
2008-10-30	2000's	4, 5 Dibromorhodamine Methyl Ester	Treatment of diffuse large B-cell lymphoma	TX	Oncology	Oncology	Drug
2008-10-30	2000's	Liposomal Topotecan Hydrochloride	Treatment of gliomas	TX	Oncology	Oncology	Drug
2008-10-30	2000's	4, 5 Dibromorhodamine Methyl Ester	Treatment of follicular lymphoma	TX	Oncology	Oncology	Drug
2008-11-12	2000's	Miglustat	Treatment of the neurological manifestations of Niemann-Pick disease,type C.	TX	Metabolism	Pediatric-Onset	Drug
2008-11-12	2000's	Liposomal Gadodiamide	Treatment of glioma	TX	Oncology	Oncology	Drug
2008-11-12	2000's	Melphalan Hydrochloride	Treatment of patients with cutaneous melanoma.	TX	Oncology	Oncology	Drug
2008-11-12	2000's	Melphalan Hydrochloride	Treatment of patients with ocular (uveal) melanoma.	TX	Oncology	Oncology	Drug
2008-11-13	2000's	Gne Lipoplex	Treatment of hereditary inclusion body myopathy-2	TX	Neurology	Adult-Onset	Biologic
2008-11-21	2000's	Pentosan Polysulfate Sodium	Treatment of sickle cell disease.	TX	Hematology	Pediatric-Onset	Drug
2008-11-21	2000's	Antineoplaston A10, Antineoplaston As2-1	Treatment of gliomas	TX	Oncology	Oncology	Biologic
2008-11-21	2000's	Tesetaxel	Treatment of stages IIB, IIC, III, and stage IV melanoma	TX	Oncology	Oncology	Drug
2008-11-24	2000's	Mage-A3 Cancer Therapeutic Trojan Peptide Vaccine	Treatment of MAGE-A3 expressing head and neck squamous cell carcinoma	TX	Oncology	Oncology	Biologic
2008-11-24	2000's	Melphalan	High dose conditioning treatment prior to hematopoietic progenitor (stem) cell transplantation	TX	Transplant	Transplant	Drug	2016-03-10	for high-dose conditioning treatment prior to hematopoietic progenitor (stem) cell transplantation in patients with multiple myeloma
2008-11-28	2000's	Fosfomycin/Tobramycin	Treatment of pulmonary infections associated with cystic fibrosis	TX	Infectious Diseases	Pediatric-Onset	Drug
2008-11-28	2000's	R-4-Amino-3-(4-Chlorophenyl)Butanoic Acid	Treatment of the behavorial abnormalities associated with fragile X syndrome	TX	Neurology	Pediatric-Onset	Drug
2008-12-02	2000's	Quinine Sulfate	Treatment of malaria excluding Plasmodium faliparum	TX	Infectious Diseases	Infectious Diseases	Drug
2008-12-02	2000's	Chlorotoxin	Treatment of stage IIb, IIc, III & IV melanoma	TX	Oncology	Oncology	Biologic
2008-12-02	2000's	Anti-Cd30 Fc Engineered Humanized Monoclonal Antibody	Treatment of Hodgkin lymphoma	TX	Oncology	Oncology	Biologic
2008-12-02	2000's	Dexamethasone Phosphate	Treatment of corneal graft rejection.	TX	Transplant	Transplant	Drug
2008-12-10	2000's	Tosedostat	Treatment of acute myeloid leukemia	TX	Oncology	Oncology	Drug
2008-12-10	2000's	Recombinant Human Proinsulin (Including Rhpi-Methionine)	Treatment of retinitis pigmentosa	TX	Ophthalmology	Pediatric-Onset	Biologic
2008-12-22	2000's	2-(2-Phenylvinyl)-4-[4-Methylpiperazin-L-Yl)]-6-(5-Methyl-2H-Pyrazol-3-Yl-Amino)-Pyrimidine L(+) Tartrate Salt	Treatment of multiple myeloma.	TX	Oncology	Oncology	Drug
2008-12-22	2000's	Tesetaxel	Treatment of gastric cancer	TX	Oncology	Oncology	Drug
2008-12-23	2000's	Paclitaxel Aqueous Gel	Treatment of brain cancer.	TX	Oncology	Oncology	Drug
2008-12-31	2000's	Autologous Olfactory Neural Progenitors	Treatment of amyotrophic lateral sclerosis	TX	Neurology	Adult-Onset	Biologic
2009-01-12	2000's	Lutetium Lu 177 Dotatate	Treatment of gastro-entero-pancreatic neuroendocrine tumors	TX	Oncology	Oncology	Drug	2018-01-26	Treatment of somatostatin receptor positive GEP-NETs including foregut, midgut, and hindgut neuroendocrine tumors in adults
2009-01-12	2000's	Omacetaine Mepesuccinate	Treatment of myelodysplastic syndromes	TX	Oncology	Oncology	Drug
2009-01-12	2000's	Hpv-16 Cancer Therapeutic Trojan Peptide Vaccine	Treatment of HPV-16 expressing head and neck squamous cell carcinoma.	TX	Oncology	Oncology	Biologic
2009-02-04	2000's	(S)-4,5-Dihydro-2[2-Hydroxy-3-(3,6,9-Trioxadecyloxy)Phenyl]-4-Methyl-4-Thiaxolecarboxylic Acid	Treatment of chronic iron overload in patients with transfusion-dependent anemias	TX	Hematology	Pediatric-Onset	Drug
2009-02-04	2000's	Recombinant Human Minibody Against Complement Component C5	Treatment of primary membranoproliferative glomerulonephritis	TX	Nephrology/Urology	Adult-Onset	Biologic
2009-02-04	2000's	Gene Encoding Chimeric Cd40 Ligand	Treatment of chronic lymphocytic leukemia	TX	Oncology	Oncology	Biologic
2009-02-04	2000's	Recombinant Human Minibody Against Complement Component C5 Fused With Rgd-Motif	Prevention of ischemia/reperfusion injury associated with solid organ transplantation.	PX	Transplant	Transplant	Biologic
2009-02-17	2000's	(1R,3R,4R,5S)-3-O-[2-O-Benzoyl-3-O-(Sodium(2S)-3-Cyclohexyl-Propanoate-	Treatment of vaso-occlusive crisis in patients with sickle cell disease.	TX	Hematology	Pediatric-Onset	Drug
2009-02-17	2000's	Civamide	Treatment of postherpetic neuralgia.	TX	Neurology	Adult-Onset	Drug
2009-02-17	2000's	Cholest-4-En-3-One, Oxime	Treatment of spinal muscular atrophy.	TX	Neurology	Pediatric-Onset	Drug
2009-02-17	2000's	Talampanel	Treatment of glioma	TX	Oncology	Oncology	Drug
2009-02-17	2000's	Cyclosporine	Prophylaxis of graft-versus-host disease	PX	Transplant	Transplant	Drug
2009-02-17	2000's	Cyclosporine	Treatment of graft-versus-host disease	TX	Transplant	Transplant	Drug
2009-02-20	2000's	Peptide-Based Vaccine Targeting Telomerase Reverse Transcriptase	Treatment of telomerase reverse transcriptase (TERT) positive non-small cell lung cancer in HLA-A*0201 positive patients	TX	Oncology	Oncology	Biologic
2009-02-20	2000's	Alpha1-Proteinase Inhibitor (Human)	Treatment of cystic fibrosis	TX	Pulmonary	Pediatric-Onset	Biologic
2009-02-24	2000's	2-Iminobiotin	Treatment of perinatal asphyxia.	TX	Neurology	Pediatric-Onset	Drug
2009-02-24	2000's	Bosutinib	Treatment of chronic myelogenous leukemia	TX	Oncology	Oncology	Drug	2012-09-04	Treatment of adult patients with chronic, accelerated or blast phase Philadelphia chromosome-positive (Ph+) chronic myelogenous leukemia (CML) with resistance, or intolerance to prior therapy	2017-12-19	BOSULIF is indicated for the treatment of adult patients with newly-diagnosed chronic phase (CP) Philadelphia chromosome-positive chronic myelogenous leukemia (Ph+CML).
2009-03-04	2000's	Beclomethasone	Treatment of pediatriac patients with ulcerative colitis	TX	Gastroenterology	Adult-Onset	Drug
2009-03-04	2000's	Enzastaurin	Treatment of diffuse large B-cell lymphoma	TX	Oncology	Oncology	Drug
2009-03-10	2000's	Ofatumumab	Treatment of chronic lymphocytic leukemia	TX	Oncology	Oncology	Biologic	2009-10-26	Treatment of chronic lymphocytic leukemia (CLL) refractory to alemtuzumab and fludarabine	2014-04-17	ARZERRA (ofatumumab) is indicated, in combination with chlorambucil, for the treatment of previously untreated patients with chronic lymphocytic leukemia (CLL) for whom fludarabine-based therapy is considered inappropriate.	2014-04-17	Ofatumumab in combination with chlorambucil, for the treatment of previously untreated patients with chronic lymphocytic leukemia (CLL) for whom fludarabine-based therapy is considered inappropriate.	2016-01-19	For extended treatment of patients who are in complete or partial response after at least two lines of therapy for recurrent or progressive CLL.	2016-08-30	Arzerra in combination with fludarabine and cyclophosphamide for the treatment of patients with relapsed chronic lymphocytic leukemia (CLL).
2009-03-17	2000's	Tenofovir	Treatment of pediatric HIV infection.	TX	Infectious Diseases	Infectious Diseases	Drug	2010-03-24	Treatment of HIV infection in combination with other antiretroviral agents in patients 12 to less than 18 years of age
2009-03-17	2000's	Technetium Tc99M Sulfur Colloid Injection, Lyophilized	For localization of sentinel lymph nodes in patients with melanoma	DX	Oncology	Oncology	Drug	2012-08-13	Localization of lymph nodes draining a primary tumor in patients with melanoma when used with a hand-held gamma counter
2009-03-17	2000's	Lyso-Thermosensitive Lipsomal Doxorubicin	Treatment of hepatocellular carcinoma	TX	Oncology	Oncology	Drug
2009-03-18	2000's	Miltefosine	Topical treatment of cutaneous lymphoma encompassing cutaneous manifestations of T-cell lymphoma and B-cell lymphoma	TX	Oncology	Oncology	Drug
2009-03-18	2000's	Quizartinib	Treatment of acute myeloid leukemia	TX	Oncology	Oncology	Drug
2009-03-18	2000's	2-(2-Phenylvinyl)-4-[4-Methylpiperazin-L-Yl)]-6-(5-Methyl-2H-Pyrazol-3-Ylamino)-Pyrimidine L(+) Tartrate Salt	Treatment of ovarian carcinoma	TX	Oncology	Oncology	Drug
2009-03-19	2000's	D-Phe-Cys-Tyr-D-Trp-Lys-Cys-Thr-Nh2 (Disulfide Bridge: 2-6) Acetate	Treatment of melanoma, stages IIb through IV	TX	Oncology	Oncology	Drug
2009-03-30	2000's	Plasmin (Human)	Treatment of acute peripheral arterial occlusion	TX	Vascular	Adult-Onset	Biologic
2009-04-03	2000's	Sodium 4-{ [9-Chloro-7-(2-Fluoro-6-Methoxyphenyl)-5H-Pyrimido [5,4-D] [2] Benzazepin-2-Yl]-2-Methoxybenzoate	Treatment of ovarian cancer	TX	Oncology	Oncology	Drug
2009-04-03	2000's	Chimeric Murine/Human Igg1 Monoclonal Antibody To Human Interleukin-3 Receptor Alpha Chain	Treatment of acute myeloid leukemia	TX	Oncology	Oncology	Biologic
2009-04-03	2000's	Paclitaxel, Micellar	Treatment of ovarian cancer	TX	Oncology	Oncology	Drug
2009-04-03	2000's	Anti-T Cell Receptor Murine Monoclonal Antibody	Prophylaxis of acute rejection of solid organ transplantation	PX	Transplant	Transplant	Biologic
2009-04-03	2000's	Allogeneic Human Aortic Endothelial Cells Cultured In A Porcine Gelatin Matrix	Prevention of arteriovenous fistula or arteriovenous graft failure in patients with end satge renal disease receiving hemodialysis or preparing for hemodialysis	PX	Vascular	Adult-Onset	Biologic
2009-04-03	2000's	Vonapanitase	Prevention of arteriovenous fistula and arteriovenous graft failure in patients with chronic kidney disease (CKD) who are receiving hemodialysis or preparing for hemodialysis	PX	Vascular	Adult-Onset	Biologic
2009-04-14	2000's	Caplacizumab	Treatment of thrombotic thrombocytopenic purpura	TX	Hematology	Adult-Onset	Biologic	2019-02-06	CABLIVI is indicated for the treatment of adult patients with acquired thrombotic thrombocytopenic purpura (aTTP), in combination with plasma exchange and immunosuppressive therapy.
2009-04-14	2000's	Tobramycin Liposomal For Inhalation	Treatment of chronic pulmonary infection due to P. aeruginosa in cystic fibrosis patients	TX	Infectious Diseases	Pediatric-Onset	Drug
2009-04-14	2000's	Oncophage	Treatment of glioma	TX	Oncology	Oncology	Biologic
2009-04-14	2000's	Macitentan	Treatment of idiopathic pulmonary fibrosis.	TX	Pulmonary	Adult-Onset	Drug
2009-04-20	2000's	D-Mannitol And L-Proline	Treatment of Cockayne syndrome	TX	Orthopedics	Pediatric-Onset	Drug
2009-04-27	2000's	Glycerol Phenylbutyrate	Maintenance treatment of patients with deficiencies in enzymes of the urea cycle	TX	Metabolism	Pediatric-Onset	Drug	2013-02-01	Use as a nitrogen-binding agent for chronic management of adult and pediatric patients > or =2 years of age with urea cycle disorders (UCDs) who cannot be managed by dietary protein restriction and/or amino acid supplementation alone. RAVICTI must be used with dietary protein restriction and, in some cases, dietary supplements (eg, essential amino acids, arginine, citrulline, protein-free calorie…	2017-04-28	For use as a nitrogen-binding agent for chronic management of patients 2 months of age and older with urea cycle disorders (UCDs) who cannot be managed by dietary protein restriction and/or amino acid supplementation alone.
2009-04-27	2000's	Lenalidomide	Treatment of mantle cell lymphoma	TX	Oncology	Oncology	Drug	2013-06-05	Treatment of mantle cell lymphoma whose disease has relapsed or progressed after two prior therapies, one of which included bortezomib.
2009-04-27	2000's	4,6,8-Trihydroxy-10-(3,7,11-Trimethyldodeca-2,6,10-Trienyl)-5,10-Dihydrodibenzo B,E][1,4]Diazepin-11-One	Treatment of malignant glioma.	TX	Oncology	Oncology	Drug
2009-04-27	2000's	Antisense Oligonucleotide Directed Against Connexin43	Treatment of persistent corneal epithelial defects	TX	Ophthalmology	Adult-Onset	Biologic
[truncated: 3,100 more rows]
